# Supplementary material for: Crystal structure of vilazodone hydro­chloride methanol monosolvate
Source: Acta Crystallogr E Crystallogr Commun. 2016 Nov 10;72(Pt 12):1783–5. doi: 10.1107/S2056989016017734 (PMC5137608; doi:10.1107/S2056989016017734)
Supplement: Supplementary file 1 [file e-72-01783-sup1.cif]

##############################################################################
#                                                                            #
# This CIF contains the data in a paper accepted for publication in          #
# Acta Crystallographica Section E. It conforms to the requirements of       #
# Notes for Authors for Acta Crystallographica Section E, and has been       #
# peer reviewed under the auspices of the IUCr Commission on Journals.       #
#                                                                            #
# Full details of the Crystallographic Information File format               #
# are given in the paper "The Crystallographic Information File (CIF):       #
# a New Standard Archive File for Crystallography" by S. R. Hall, F. H.      #
# Allen and I. D. Brown [Acta Cryst. (1991), A47, 655-685].                  #
#                                                                            #
# The current version of the core CIF dictionary is obtainable from          #
# ftp://ftp.iucr.org/pub/cif_core.dic.                                       #
#                                                                            #
# Software is freely available for graphical display of the structure(s)     #
# in this CIF. For information consult the CIF software page                 #
# http://www.iucr.org/resources/cif/software.                                #
#                                                                            #
# This file may be used for bona fide research purposes within the           #
# scientific community so long as proper attribution is given to the journal # 
# article from which it was obtained.                                        #
#                                                                            #
##############################################################################
data_global
_audit_creation_method     SHELXL-97
_journal_date_recd_electronic     2016-10-30
_journal_date_accepted     2016-11-07
_journal_name_full     'Acta Crystallographica, Section E'
_journal_year     2016
_journal_volume     72
_journal_issue     12
_journal_page_first     1783
_journal_page_last     1785
_journal_paper_category     GO
_journal_paper_doi     10.1107/S2056989016017734
_journal_coeditor_code     XU5894
_publ_contact_author_name     'Xiu-Rong Hu'
_publ_contact_author_address
;
Chemistry Department
Zhejiang University
Hangzhou, 310028
People's Republic of China
;
_publ_contact_author_email     huxiurong@zju.edu.cn
_publ_contact_author_fax     '86-571-88273690'
_publ_contact_author_phone     '86-571-88273491'
_publ_section_title
;
Crystal structure of vilazodone hydrochloride methanol monosolvate
;
loop_
    _publ_author_name
    _publ_author_address
    'Xiu-Rong Hu'
;
Chemistry Department
Zhejiang University
Hangzhou 310028
People's Republic of China
;
    'Jia-Li Ye'
;
College of Pharmaceutical Science
Zhejiang Chinese Medical University
Hangzhou 310053
People's Republic of China
;
    'Jian-Ming Gu'
;
Chemistry Department
Zhejiang University
Hangzhou 310028
People's Republic of China
;
_publ_section_synopsis
;
In the title compound, the protonated piperazine ring adopts a chair
conformation while the indole ring plane is nearly perpendicular to the
benzofuran ring system.
;
data_I
_database_code_depnum_ccdc_archive 'CCDC 1439516'
_chemical_name_systematic
;\
4-(2-Carbamoyl-1-benzofuran-5-yl)-1-[4-(5-cyano-1<i>H</i>-indol-3-\
yl)butyl]piperazin-1-ium chloride methanol monosolvate
;
_chemical_name_common     ?
_chemical_formula_moiety     'C26 H28 N5 O2 +, Cl -, C H4 O'
_chemical_formula_sum     'C27 H32 Cl N5 O3'
_chemical_formula_iupac     'C26 H28 N5 O2 +, Cl -, C H4 O'
_chemical_formula_weight     510.03
_chemical_melting_point     ?
_symmetry_cell_setting     triclinic
_symmetry_space_group_name_H-M     'P -1'
_symmetry_space_group_name_Hall     '-P 1'
loop_
    _symmetry_equiv_pos_as_xyz
    'x, y, z'
    '-x, -y, -z'
_cell_length_a     10.5572(5)
_cell_length_b     11.0764(4)
_cell_length_c     11.4408(5)
_cell_angle_alpha     104.6220(10)
_cell_angle_beta     97.327(2)
_cell_angle_gamma     90.6950(10)
_cell_volume     1282.57(10)
_cell_formula_units_Z     2
_cell_measurement_reflns_used     9260
_cell_measurement_theta_min     3.1
_cell_measurement_theta_max     27.4
_cell_measurement_temperature     296(2)
_exptl_crystal_description     'chunk'
_exptl_crystal_colour     'colorless'
_exptl_crystal_size_max     0.50
_exptl_crystal_size_mid     0.46
_exptl_crystal_size_min     0.38
_exptl_crystal_density_diffrn     1.321
_exptl_crystal_density_meas     ?
_exptl_crystal_density_method     'not measured'
_exptl_crystal_F_000     540
_exptl_absorpt_coefficient_mu     0.188
_exptl_absorpt_correction_type     multi-scan
_exptl_absorpt_process_details
;
(ABSCOR; Higashi, 1995)
;
_exptl_absorpt_correction_T_min     0.91
_exptl_absorpt_correction_T_max     0.93
_exptl_special_details
;
;
_diffrn_ambient_temperature     296(2)
_diffrn_radiation_type     MoK\a
_diffrn_radiation_wavelength     0.71073
_diffrn_radiation_source     'rotating anode'
_diffrn_radiation_monochromator     graphite
_diffrn_measurement_device_type     'Rigaku R-AXIS RAPID/ZJUG'
_diffrn_measurement_method     \w
_diffrn_detector_area_resol_mean     10.00
_diffrn_reflns_number     11090
_diffrn_reflns_av_R_equivalents     0.0440
_diffrn_reflns_av_sigmaI/netI     0.0628
_diffrn_reflns_theta_min     3.11
_diffrn_reflns_theta_max     26.00
_diffrn_reflns_theta_full     26.00
_diffrn_measured_fraction_theta_max     0.993
_diffrn_measured_fraction_theta_full     0.993
_diffrn_reflns_limit_h_min     -12
_diffrn_reflns_limit_h_max     13
_diffrn_reflns_limit_k_min     -13
_diffrn_reflns_limit_k_max     13
_diffrn_reflns_limit_l_min     -14
_diffrn_reflns_limit_l_max     14
_diffrn_standards_number     ?
_diffrn_standards_interval_count     ?
_diffrn_standards_interval_time     ?
_diffrn_standards_decay_%     ?
_refine_special_details
;
 Refinement of F^2^ against ALL reflections.  The weighted R-factor wR and
 goodness of fit S are based on F^2^, conventional R-factors R are based
 on F, with F set to zero for negative F^2^. The threshold expression of
 F^2^ > 2sigma(F^2^) is used only for calculating R-factors(gt) etc. and is
 not relevant to the choice of reflections for refinement.  R-factors based
 on F^2^ are statistically about twice as large as those based on F, and R-
 factors based on ALL data will be even larger.
;
_reflns_number_total     5000
_reflns_number_gt     3865
_reflns_threshold_expression     >2sigma(I)
_refine_ls_structure_factor_coef     Fsqd
_refine_ls_matrix_type     full
_refine_ls_R_factor_all     0.0688
_refine_ls_R_factor_gt     0.0530
_refine_ls_wR_factor_gt     0.1308
_refine_ls_wR_factor_ref     0.1537
_refine_ls_goodness_of_fit_ref     1.002
_refine_ls_restrained_S_all     1.002
_refine_ls_number_reflns     5000
_refine_ls_number_parameters     328
_refine_ls_number_restraints     0
_refine_ls_hydrogen_treatment     constr
_refine_ls_weighting_scheme     calc
_refine_ls_weighting_details
         'calc w=1/[\s^2^(Fo^2^)+(0.0589P)^2^+0.9975P] where P=(Fo^2^+2Fc^2^)/3'
_atom_sites_solution_hydrogens     geom
_atom_sites_solution_primary     direct
_atom_sites_solution_secondary     difmap
_refine_ls_shift/su_max     0.000
_refine_ls_shift/su_mean     0.000
_refine_diff_density_max     0.306
_refine_diff_density_min     -0.425
_refine_ls_extinction_method
;
SHELXL97 (Sheldrick, 2008)
;
_refine_ls_extinction_coef     0.096(6)
_refine_ls_extinction_expression
                                  'Fc^*^=kFc[1+0.001xFc^2^\l^3^/sin(2\q)]^-1/4^'
loop_
    _atom_type_symbol
    _atom_type_description
    _atom_type_scat_dispersion_real
    _atom_type_scat_dispersion_imag
    _atom_type_scat_source
    'C' 'C' 0.0033 0.0016
                         'International Tables Vol C Tables 4.2.6.8 and 6.1.1.4'
    'H' 'H' 0.0000 0.0000
                         'International Tables Vol C Tables 4.2.6.8 and 6.1.1.4'
    'Cl' 'Cl' 0.1484 0.1585
                         'International Tables Vol C Tables 4.2.6.8 and 6.1.1.4'
    'N' 'N' 0.0061 0.0033
                         'International Tables Vol C Tables 4.2.6.8 and 6.1.1.4'
    'O' 'O' 0.0106 0.0060
                         'International Tables Vol C Tables 4.2.6.8 and 6.1.1.4'
_computing_data_collection
;
PROCESS-AUTO (Rigaku, 2006)
;
_computing_cell_refinement
;
PROCESS-AUTO (Rigaku, 2006)
;
_computing_data_reduction
;
CrystalStructure (Rigaku, 2007)
;
_computing_structure_solution
;
SHELXS97 (Sheldrick, 2008)
;
_computing_structure_refinement
;
SHELXL97 (Sheldrick, 2008)
;
_computing_molecular_graphics
;
ORTEP-3 for Windows (Farrugia, 2012)
;
_computing_publication_material
;
WinGX (Farrugia, 2012)
;
loop_
    _atom_site_type_symbol
    _atom_site_label
    _atom_site_fract_x
    _atom_site_fract_y
    _atom_site_fract_z
    _atom_site_U_iso_or_equiv
    _atom_site_adp_type
    _atom_site_calc_flag
    _atom_site_refinement_flags
    _atom_site_occupancy
    _atom_site_symmetry_multiplicity
    _atom_site_disorder_assembly
    _atom_site_disorder_group
    C C1 0.4328(3) -0.1560(3) -0.0343(3) 0.0527(7) Uani d . 1 1 . .
    C C2 0.4157(2) -0.2028(2) 0.0690(2) 0.0456(6) Uani d . 1 1 . .
    C C3 0.4277(3) -0.3323(3) 0.0575(3) 0.0540(7) Uani d . 1 1 . .
    H H3 0.4489 -0.3833 -0.0146 0.065 Uiso calc R 1 1 . .
    C C4 0.4084(3) -0.3835(2) 0.1517(3) 0.0523(6) Uani d . 1 1 . .
    H H4 0.4165 -0.4684 0.1448 0.063 Uiso calc R 1 1 . .
    C C5 0.3764(2) -0.3039(2) 0.2580(2) 0.0428(6) Uani d . 1 1 . .
    C C6 0.3641(2) -0.1733(2) 0.2719(2) 0.0386(5) Uani d . 1 1 . .
    C C7 0.3851(2) -0.1233(2) 0.1752(2) 0.0422(5) Uani d . 1 1 . .
    H H7 0.3788 -0.0382 0.1819 0.051 Uiso calc R 1 1 . .
    C C8 0.3290(2) -0.2199(2) 0.4438(2) 0.0454(6) Uani d . 1 1 . .
    H H8 0.3117 -0.2136 0.5227 0.054 Uiso calc R 1 1 . .
    C C9 0.3331(2) -0.1218(2) 0.3923(2) 0.0400(5) Uani d . 1 1 . .
    C C10 0.3143(3) 0.0136(2) 0.4511(2) 0.0467(6) Uani d . 1 1 . .
    H H10A 0.2362 0.0387 0.4109 0.056 Uiso calc R 1 1 . .
    H H10B 0.3847 0.0639 0.4386 0.056 Uiso calc R 1 1 . .
    C C11 0.3065(3) 0.0404(2) 0.5869(2) 0.0473(6) Uani d . 1 1 . .
    H H11A 0.3841 0.0139 0.6265 0.057 Uiso calc R 1 1 . .
    H H11B 0.2355 -0.0095 0.5989 0.057 Uiso calc R 1 1 . .
    C C12 0.2892(3) 0.1776(2) 0.6494(2) 0.0483(6) Uani d . 1 1 . .
    H H12A 0.3173 0.1928 0.7362 0.058 Uiso calc R 1 1 . .
    H H12B 0.3420 0.2305 0.6174 0.058 Uiso calc R 1 1 . .
    C C13 0.1509(2) 0.2113(2) 0.6295(2) 0.0424(5) Uani d . 1 1 . .
    H H13A 0.1223 0.1917 0.5425 0.051 Uiso calc R 1 1 . .
    H H13B 0.0993 0.1597 0.6640 0.051 Uiso calc R 1 1 . .
    C C14 0.1686(2) 0.3853(2) 0.8187(2) 0.0401(5) Uani d . 1 1 . .
    H H14A 0.2599 0.3756 0.8351 0.048 Uiso calc R 1 1 . .
    H H14B 0.1254 0.3311 0.8572 0.048 Uiso calc R 1 1 . .
    C C15 0.1392(2) 0.5194(2) 0.8736(2) 0.0390(5) Uani d . 1 1 . .
    H H15A 0.1624 0.5392 0.9614 0.047 Uiso calc R 1 1 . .
    H H15B 0.1901 0.5744 0.8422 0.047 Uiso calc R 1 1 . .
    C C16 -0.0349(2) 0.5071(2) 0.7125(2) 0.0413(5) Uani d . 1 1 . .
    H H16A 0.0126 0.5600 0.6760 0.050 Uiso calc R 1 1 . .
    H H16B -0.1251 0.5208 0.6952 0.050 Uiso calc R 1 1 . .
    C C17 -0.0103(2) 0.3716(2) 0.6576(2) 0.0429(5) Uani d . 1 1 . .
    H H17A -0.0620 0.3186 0.6905 0.051 Uiso calc R 1 1 . .
    H H17B -0.0352 0.3516 0.5700 0.051 Uiso calc R 1 1 . .
    C C18 -0.0372(2) 0.6568(2) 0.91099(19) 0.0355(5) Uani d . 1 1 . .
    C C19 -0.1686(2) 0.6817(2) 0.8901(2) 0.0418(5) Uani d . 1 1 . .
    H H19 -0.2227 0.6231 0.8320 0.050 Uiso calc R 1 1 . .
    C C20 -0.2185(2) 0.7889(2) 0.9523(2) 0.0445(6) Uani d . 1 1 . .
    H H20 -0.3044 0.8049 0.9362 0.053 Uiso calc R 1 1 . .
    C C21 -0.1359(2) 0.8719(2) 1.0397(2) 0.0382(5) Uani d . 1 1 . .
    C C22 -0.0071(2) 0.8519(2) 1.0647(2) 0.0360(5) Uani d . 1 1 . .
    C C23 0.0436(2) 0.7436(2) 0.9991(2) 0.0376(5) Uani d . 1 1 . .
    H H23 0.1301 0.7296 1.0141 0.045 Uiso calc R 1 1 . .
    C C24 -0.0552(2) 1.0322(2) 1.1871(2) 0.0398(5) Uani d . 1 1 . .
    C C25 0.0438(2) 0.9582(2) 1.1613(2) 0.0411(5) Uani d . 1 1 . .
    H H25 0.1280 0.9730 1.1986 0.049 Uiso calc R 1 1 . .
    C C26 -0.0613(3) 1.1537(2) 1.2777(2) 0.0434(6) Uani d . 1 1 . .
    C C27 0.5996(3) 0.6981(3) 0.6439(3) 0.0676(8) Uani d . 1 1 . .
    H H27A 0.5659 0.6832 0.5592 0.101 Uiso calc R 1 1 . .
    H H27B 0.6908 0.7113 0.6537 0.101 Uiso calc R 1 1 . .
    H H27C 0.5628 0.7708 0.6899 0.101 Uiso calc R 1 1 . .
    Cl Cl1 0.27357(7) 0.52925(6) 0.58111(7) 0.0569(2) Uani d . 1 1 . .
    N N1 0.4448(3) -0.1220(3) -0.1192(2) 0.0661(7) Uani d . 1 1 . .
    N N2 0.3540(2) -0.32906(18) 0.3639(2) 0.0475(5) Uani d . 1 1 . .
    H H2 0.3552 -0.4015 0.3784 0.057 Uiso calc R 1 1 . .
    N N3 0.12773(18) 0.34606(16) 0.68429(16) 0.0348(4) Uani d . 1 1 . .
    H H3A 0.1740 0.3935 0.6491 0.042 Uiso calc R 1 1 . .
    N N4 0.00394(18) 0.54081(17) 0.84536(17) 0.0382(4) Uani d . 1 1 . .
    N N5 -0.1755(2) 1.20379(19) 1.2756(2) 0.0507(5) Uani d . 1 1 . .
    H H5A -0.1858 1.2740 1.3258 0.061 Uiso calc R 1 1 . .
    H H5B -0.2388 1.1659 1.2240 0.061 Uiso calc R 1 1 . .
    O O1 -0.16729(16) 0.98325(15) 1.11414(15) 0.0439(4) Uani d . 1 1 . .
    O O2 0.0344(2) 1.20077(18) 1.34781(18) 0.0616(5) Uani d . 1 1 . .
    O O3 0.5686(2) 0.5922(2) 0.6869(2) 0.0730(6) Uani d . 1 1 . .
    H H3B 0.4921 0.5731 0.6673 0.110 Uiso calc R 1 1 . .
loop_
    _atom_site_aniso_label
    _atom_site_aniso_U_11
    _atom_site_aniso_U_22
    _atom_site_aniso_U_33
    _atom_site_aniso_U_12
    _atom_site_aniso_U_13
    _atom_site_aniso_U_23
    C1 0.0437(14) 0.0638(17) 0.0454(15) 0.0061(12) 0.0123(11) 0.0015(13)
    C2 0.0368(12) 0.0535(14) 0.0425(13) 0.0042(11) 0.0080(10) 0.0039(11)
    C3 0.0483(15) 0.0508(15) 0.0524(16) 0.0055(12) 0.0119(12) -0.0086(12)
    C4 0.0533(15) 0.0368(12) 0.0602(17) 0.0061(11) 0.0097(13) -0.0011(11)
    C5 0.0392(12) 0.0340(11) 0.0506(14) 0.0017(10) 0.0045(10) 0.0035(10)
    C6 0.0360(12) 0.0348(11) 0.0429(13) 0.0047(9) 0.0071(10) 0.0050(9)
    C7 0.0415(13) 0.0381(12) 0.0445(13) 0.0042(10) 0.0064(10) 0.0054(10)
    C8 0.0505(14) 0.0387(12) 0.0472(14) 0.0044(11) 0.0117(11) 0.0087(10)
    C9 0.0420(12) 0.0337(11) 0.0427(13) 0.0052(10) 0.0092(10) 0.0053(9)
    C10 0.0637(16) 0.0337(12) 0.0443(14) 0.0110(11) 0.0174(12) 0.0077(10)
    C11 0.0580(16) 0.0384(12) 0.0439(14) 0.0131(11) 0.0079(11) 0.0067(10)
    C12 0.0499(15) 0.0416(13) 0.0476(14) 0.0096(11) 0.0073(11) -0.0001(11)
    C13 0.0510(14) 0.0320(11) 0.0404(13) 0.0038(10) 0.0081(11) 0.0009(9)
    C14 0.0455(13) 0.0399(12) 0.0325(12) 0.0075(10) 0.0036(10) 0.0051(9)
    C15 0.0384(12) 0.0412(12) 0.0325(11) 0.0080(10) 0.0004(9) 0.0024(9)
    C16 0.0430(13) 0.0402(12) 0.0355(12) 0.0082(10) -0.0014(10) 0.0031(9)
    C17 0.0409(13) 0.0419(12) 0.0391(13) 0.0032(10) -0.0010(10) 0.0008(10)
    C18 0.0354(11) 0.0383(11) 0.0327(11) 0.0056(9) 0.0051(9) 0.0084(9)
    C19 0.0377(12) 0.0437(12) 0.0391(13) 0.0030(10) 0.0017(10) 0.0033(10)
    C20 0.0338(12) 0.0493(13) 0.0471(14) 0.0101(10) 0.0031(10) 0.0074(11)
    C21 0.0397(12) 0.0361(11) 0.0386(12) 0.0087(9) 0.0071(10) 0.0077(9)
    C22 0.0366(12) 0.0364(11) 0.0353(11) 0.0051(9) 0.0076(9) 0.0082(9)
    C23 0.0331(11) 0.0399(12) 0.0377(12) 0.0050(9) 0.0052(9) 0.0059(9)
    C24 0.0466(13) 0.0366(11) 0.0347(12) 0.0041(10) 0.0045(10) 0.0070(9)
    C25 0.0420(13) 0.0401(12) 0.0386(12) 0.0056(10) 0.0037(10) 0.0060(10)
    C26 0.0579(15) 0.0357(12) 0.0367(12) 0.0063(11) 0.0100(11) 0.0078(10)
    C27 0.083(2) 0.0565(17) 0.0645(19) 0.0146(16) 0.0063(16) 0.0187(14)
    Cl1 0.0675(5) 0.0391(3) 0.0694(5) 0.0037(3) 0.0318(4) 0.0125(3)
    N1 0.0635(16) 0.0842(18) 0.0510(14) 0.0089(13) 0.0171(12) 0.0133(13)
    N2 0.0535(13) 0.0309(10) 0.0589(13) 0.0042(9) 0.0116(10) 0.0109(9)
    N3 0.0399(10) 0.0318(9) 0.0324(10) 0.0030(8) 0.0082(8) 0.0059(7)
    N4 0.0390(10) 0.0381(10) 0.0335(10) 0.0061(8) 0.0032(8) 0.0026(8)
    N5 0.0554(13) 0.0395(11) 0.0523(13) 0.0102(10) 0.0117(10) 0.0003(9)
    O1 0.0441(9) 0.0389(9) 0.0451(10) 0.0120(7) 0.0075(7) 0.0032(7)
    O2 0.0724(13) 0.0489(11) 0.0529(11) 0.0061(10) -0.0041(10) -0.0003(9)
    O3 0.0716(14) 0.0594(13) 0.0920(17) 0.0092(11) 0.0003(13) 0.0315(12)
_geom_special_details
;
 All esds (except the esd in the dihedral angle between two l.s. planes)
 are estimated using the full covariance matrix.  The cell esds are taken
 into account individually in the estimation of esds in distances, angles
 and torsion angles; correlations between esds in cell parameters are only
 used when they are defined by crystal symmetry.  An approximate (isotropic)
 treatment of cell esds is used for estimating esds involving l.s. planes.
;
loop_
    _geom_bond_atom_site_label_1
    _geom_bond_atom_site_label_2
    _geom_bond_site_symmetry_2
    _geom_bond_distance
    _geom_bond_publ_flag
    C1 N1 . 1.147(4) ?
    C1 C2 . 1.435(4) ?
    C2 C7 . 1.387(3) ?
    C2 C3 . 1.416(4) ?
    C3 C4 . 1.373(4) ?
    C3 H3 . 0.9300 ?
    C4 C5 . 1.393(3) ?
    C4 H4 . 0.9300 ?
    C5 N2 . 1.358(3) ?
    C5 C6 . 1.424(3) ?
    C6 C7 . 1.397(3) ?
    C6 C9 . 1.432(3) ?
    C7 H7 . 0.9300 ?
    C8 C9 . 1.363(3) ?
    C8 N2 . 1.370(3) ?
    C8 H8 . 0.9300 ?
    C9 C10 . 1.508(3) ?
    C10 C11 . 1.520(3) ?
    C10 H10A . 0.9700 ?
    C10 H10B . 0.9700 ?
    C11 C12 . 1.531(3) ?
    C11 H11A . 0.9700 ?
    C11 H11B . 0.9700 ?
    C12 C13 . 1.515(4) ?
    C12 H12A . 0.9700 ?
    C12 H12B . 0.9700 ?
    C13 N3 . 1.502(3) ?
    C13 H13A . 0.9700 ?
    C13 H13B . 0.9700 ?
    C14 N3 . 1.493(3) ?
    C14 C15 . 1.512(3) ?
    C14 H14A . 0.9700 ?
    C14 H14B . 0.9700 ?
    C15 N4 . 1.459(3) ?
    C15 H15A . 0.9700 ?
    C15 H15B . 0.9700 ?
    C16 N4 . 1.472(3) ?
    C16 C17 . 1.513(3) ?
    C16 H16A . 0.9700 ?
    C16 H16B . 0.9700 ?
    C17 N3 . 1.495(3) ?
    C17 H17A . 0.9700 ?
    C17 H17B . 0.9700 ?
    C18 C23 . 1.393(3) ?
    C18 N4 . 1.419(3) ?
    C18 C19 . 1.419(3) ?
    C19 C20 . 1.371(3) ?
    C19 H19 . 0.9300 ?
    C20 C21 . 1.378(3) ?
    C20 H20 . 0.9300 ?
    C21 O1 . 1.382(3) ?
    C21 C22 . 1.385(3) ?
    C22 C23 . 1.398(3) ?
    C22 C25 . 1.439(3) ?
    C23 H23 . 0.9300 ?
    C24 C25 . 1.352(3) ?
    C24 O1 . 1.377(3) ?
    C24 C26 . 1.484(3) ?
    C25 H25 . 0.9300 ?
    C26 O2 . 1.227(3) ?
    C26 N5 . 1.333(3) ?
    C27 O3 . 1.431(3) ?
    C27 H27A . 0.9600 ?
    C27 H27B . 0.9600 ?
    C27 H27C . 0.9600 ?
    N2 H2 . 0.8600 ?
    N3 H3A . 0.9100 ?
    N5 H5A . 0.8600 ?
    N5 H5B . 0.8600 ?
    O3 H3B . 0.8200 ?
loop_
    _geom_angle_atom_site_label_1
    _geom_angle_atom_site_label_2
    _geom_angle_atom_site_label_3
    _geom_angle_site_symmetry_1
    _geom_angle_site_symmetry_3
    _geom_angle
    _geom_angle_publ_flag
    N1 C1 C2 . . 177.9(3) ?
    C7 C2 C3 . . 121.5(2) ?
    C7 C2 C1 . . 120.5(2) ?
    C3 C2 C1 . . 117.9(2) ?
    C4 C3 C2 . . 120.7(2) ?
    C4 C3 H3 . . 119.6 ?
    C2 C3 H3 . . 119.6 ?
    C3 C4 C5 . . 117.8(2) ?
    C3 C4 H4 . . 121.1 ?
    C5 C4 H4 . . 121.1 ?
    N2 C5 C4 . . 129.9(2) ?
    N2 C5 C6 . . 107.5(2) ?
    C4 C5 C6 . . 122.6(2) ?
    C7 C6 C5 . . 118.6(2) ?
    C7 C6 C9 . . 134.4(2) ?
    C5 C6 C9 . . 107.0(2) ?
    C2 C7 C6 . . 118.8(2) ?
    C2 C7 H7 . . 120.6 ?
    C6 C7 H7 . . 120.6 ?
    C9 C8 N2 . . 111.1(2) ?
    C9 C8 H8 . . 124.5 ?
    N2 C8 H8 . . 124.5 ?
    C8 C9 C6 . . 105.7(2) ?
    C8 C9 C10 . . 127.3(2) ?
    C6 C9 C10 . . 127.0(2) ?
    C9 C10 C11 . . 113.6(2) ?
    C9 C10 H10A . . 108.8 ?
    C11 C10 H10A . . 108.8 ?
    C9 C10 H10B . . 108.8 ?
    C11 C10 H10B . . 108.8 ?
    H10A C10 H10B . . 107.7 ?
    C10 C11 C12 . . 114.8(2) ?
    C10 C11 H11A . . 108.6 ?
    C12 C11 H11A . . 108.6 ?
    C10 C11 H11B . . 108.6 ?
    C12 C11 H11B . . 108.6 ?
    H11A C11 H11B . . 107.6 ?
    C13 C12 C11 . . 111.4(2) ?
    C13 C12 H12A . . 109.3 ?
    C11 C12 H12A . . 109.3 ?
    C13 C12 H12B . . 109.3 ?
    C11 C12 H12B . . 109.3 ?
    H12A C12 H12B . . 108.0 ?
    N3 C13 C12 . . 114.26(19) ?
    N3 C13 H13A . . 108.7 ?
    C12 C13 H13A . . 108.7 ?
    N3 C13 H13B . . 108.7 ?
    C12 C13 H13B . . 108.7 ?
    H13A C13 H13B . . 107.6 ?
    N3 C14 C15 . . 112.17(18) ?
    N3 C14 H14A . . 109.2 ?
    C15 C14 H14A . . 109.2 ?
    N3 C14 H14B . . 109.2 ?
    C15 C14 H14B . . 109.2 ?
    H14A C14 H14B . . 107.9 ?
    N4 C15 C14 . . 111.40(19) ?
    N4 C15 H15A . . 109.3 ?
    C14 C15 H15A . . 109.3 ?
    N4 C15 H15B . . 109.3 ?
    C14 C15 H15B . . 109.3 ?
    H15A C15 H15B . . 108.0 ?
    N4 C16 C17 . . 110.67(19) ?
    N4 C16 H16A . . 109.5 ?
    C17 C16 H16A . . 109.5 ?
    N4 C16 H16B . . 109.5 ?
    C17 C16 H16B . . 109.5 ?
    H16A C16 H16B . . 108.1 ?
    N3 C17 C16 . . 111.14(18) ?
    N3 C17 H17A . . 109.4 ?
    C16 C17 H17A . . 109.4 ?
    N3 C17 H17B . . 109.4 ?
    C16 C17 H17B . . 109.4 ?
    H17A C17 H17B . . 108.0 ?
    C23 C18 N4 . . 123.0(2) ?
    C23 C18 C19 . . 118.9(2) ?
    N4 C18 C19 . . 118.0(2) ?
    C20 C19 C18 . . 122.4(2) ?
    C20 C19 H19 . . 118.8 ?
    C18 C19 H19 . . 118.8 ?
    C19 C20 C21 . . 117.1(2) ?
    C19 C20 H20 . . 121.5 ?
    C21 C20 H20 . . 121.5 ?
    C20 C21 O1 . . 126.2(2) ?
    C20 C21 C22 . . 123.0(2) ?
    O1 C21 C22 . . 110.7(2) ?
    C21 C22 C23 . . 119.5(2) ?
    C21 C22 C25 . . 105.5(2) ?
    C23 C22 C25 . . 134.9(2) ?
    C18 C23 C22 . . 119.1(2) ?
    C18 C23 H23 . . 120.5 ?
    C22 C23 H23 . . 120.5 ?
    C25 C24 O1 . . 112.0(2) ?
    C25 C24 C26 . . 131.2(2) ?
    O1 C24 C26 . . 116.9(2) ?
    C24 C25 C22 . . 106.4(2) ?
    C24 C25 H25 . . 126.8 ?
    C22 C25 H25 . . 126.8 ?
    O2 C26 N5 . . 124.6(2) ?
    O2 C26 C24 . . 120.2(2) ?
    N5 C26 C24 . . 115.2(2) ?
    O3 C27 H27A . . 109.5 ?
    O3 C27 H27B . . 109.5 ?
    H27A C27 H27B . . 109.5 ?
    O3 C27 H27C . . 109.5 ?
    H27A C27 H27C . . 109.5 ?
    H27B C27 H27C . . 109.5 ?
    C5 N2 C8 . . 108.8(2) ?
    C5 N2 H2 . . 125.6 ?
    C8 N2 H2 . . 125.6 ?
    C14 N3 C17 . . 109.46(17) ?
    C14 N3 C13 . . 112.72(17) ?
    C17 N3 C13 . . 110.61(17) ?
    C14 N3 H3A . . 108.0 ?
    C17 N3 H3A . . 108.0 ?
    C13 N3 H3A . . 108.0 ?
    C18 N4 C15 . . 115.32(18) ?
    C18 N4 C16 . . 116.13(18) ?
    C15 N4 C16 . . 110.43(18) ?
    C26 N5 H5A . . 120.0 ?
    C26 N5 H5B . . 120.0 ?
    H5A N5 H5B . . 120.0 ?
    C24 O1 C21 . . 105.34(17) ?
    C27 O3 H3B . . 109.5 ?
loop_
    _geom_torsion_atom_site_label_1
    _geom_torsion_atom_site_label_2
    _geom_torsion_atom_site_label_3
    _geom_torsion_atom_site_label_4
    _geom_torsion_site_symmetry_1
    _geom_torsion_site_symmetry_2
    _geom_torsion_site_symmetry_3
    _geom_torsion_site_symmetry_4
    _geom_torsion
    _geom_torsion_publ_flag
    C7 C2 C3 C4 . . . . 0.4(4) ?
    C1 C2 C3 C4 . . . . -177.9(3) ?
    C2 C3 C4 C5 . . . . 0.2(4) ?
    C3 C4 C5 N2 . . . . -179.1(3) ?
    C3 C4 C5 C6 . . . . -0.4(4) ?
    N2 C5 C6 C7 . . . . 178.9(2) ?
    C4 C5 C6 C7 . . . . -0.1(4) ?
    N2 C5 C6 C9 . . . . 0.1(3) ?
    C4 C5 C6 C9 . . . . -178.9(2) ?
    C3 C2 C7 C6 . . . . -0.9(4) ?
    C1 C2 C7 C6 . . . . 177.4(2) ?
    C5 C6 C7 C2 . . . . 0.8(3) ?
    C9 C6 C7 C2 . . . . 179.1(2) ?
    N2 C8 C9 C6 . . . . -0.6(3) ?
    N2 C8 C9 C10 . . . . -178.4(2) ?
    C7 C6 C9 C8 . . . . -178.2(3) ?
    C5 C6 C9 C8 . . . . 0.3(3) ?
    C7 C6 C9 C10 . . . . -0.5(4) ?
    C5 C6 C9 C10 . . . . 178.1(2) ?
    C8 C9 C10 C11 . . . . 7.9(4) ?
    C6 C9 C10 C11 . . . . -169.3(2) ?
    C9 C10 C11 C12 . . . . 179.2(2) ?
    C10 C11 C12 C13 . . . . 80.7(3) ?
    C11 C12 C13 N3 . . . . -177.70(19) ?
    N3 C14 C15 N4 . . . . 55.5(3) ?
    N4 C16 C17 N3 . . . . -58.2(3) ?
    C23 C18 C19 C20 . . . . 0.9(4) ?
    N4 C18 C19 C20 . . . . 177.5(2) ?
    C18 C19 C20 C21 . . . . -1.6(4) ?
    C19 C20 C21 O1 . . . . -178.4(2) ?
    C19 C20 C21 C22 . . . . 1.0(4) ?
    C20 C21 C22 C23 . . . . 0.3(4) ?
    O1 C21 C22 C23 . . . . 179.77(19) ?
    C20 C21 C22 C25 . . . . -179.3(2) ?
    O1 C21 C22 C25 . . . . 0.1(3) ?
    N4 C18 C23 C22 . . . . -175.9(2) ?
    C19 C18 C23 C22 . . . . 0.5(3) ?
    C21 C22 C23 C18 . . . . -1.0(3) ?
    C25 C22 C23 C18 . . . . 178.5(2) ?
    O1 C24 C25 C22 . . . . -0.5(3) ?
    C26 C24 C25 C22 . . . . 180.0(2) ?
    C21 C22 C25 C24 . . . . 0.2(3) ?
    C23 C22 C25 C24 . . . . -179.4(2) ?
    C25 C24 C26 O2 . . . . -2.5(4) ?
    O1 C24 C26 O2 . . . . 178.0(2) ?
    C25 C24 C26 N5 . . . . 177.7(2) ?
    O1 C24 C26 N5 . . . . -1.8(3) ?
    C4 C5 N2 C8 . . . . 178.4(3) ?
    C6 C5 N2 C8 . . . . -0.5(3) ?
    C9 C8 N2 C5 . . . . 0.7(3) ?
    C15 C14 N3 C17 . . . . -53.8(2) ?
    C15 C14 N3 C13 . . . . -177.34(19) ?
    C16 C17 N3 C14 . . . . 55.1(2) ?
    C16 C17 N3 C13 . . . . 179.89(19) ?
    C12 C13 N3 C14 . . . . -58.5(3) ?
    C12 C13 N3 C17 . . . . 178.6(2) ?
    C23 C18 N4 C15 . . . . -1.8(3) ?
    C19 C18 N4 C15 . . . . -178.3(2) ?
    C23 C18 N4 C16 . . . . -133.3(2) ?
    C19 C18 N4 C16 . . . . 50.3(3) ?
    C14 C15 N4 C18 . . . . 168.90(18) ?
    C14 C15 N4 C16 . . . . -57.0(2) ?
    C17 C16 N4 C18 . . . . -167.80(19) ?
    C17 C16 N4 C15 . . . . 58.5(2) ?
    C25 C24 O1 C21 . . . . 0.6(3) ?
    C26 C24 O1 C21 . . . . -179.84(19) ?
    C20 C21 O1 C24 . . . . 179.0(2) ?
    C22 C21 O1 C24 . . . . -0.4(2) ?
loop_
    _geom_hbond_atom_site_label_D
    _geom_hbond_atom_site_label_H
    _geom_hbond_atom_site_label_A
    _geom_hbond_site_symmetry_A
    _geom_hbond_distance_DH
    _geom_hbond_distance_HA
    _geom_hbond_distance_DA
    _geom_hbond_angle_DHA
    N2 H2 O3 2_656 0.86 2.25 2.971(3) 141
    N3 H3A Cl1 . 0.91 2.18 3.0787(19) 172
    N5 H5A Cl1 2_577 0.86 2.42 3.250(2) 162
    N5 H5B N1 2_566 0.86 2.33 3.151(4) 160
    O3 H3B Cl1 . 0.82 2.38 3.195(2) 171
    C13 H13A O2 1_544 0.97 2.33 3.272(3) 164
    C19 H19 O3 1_455 0.93 2.55 3.348(3) 144
    C14 H14B Cg5 2_567 0.97 2.48 3.393(2) 156
