# Supplementary material for: Crystal structure of vilazodone hydro­chloride methanol monosolvate
Source: Acta Crystallogr E Crystallogr Commun. 2016 Nov 10;72(Pt 12):1783–5. doi: 10.1107/S2056989016017734 (PMC5137608; doi:10.1107/S2056989016017734)
Supplement: Supplementary file 2 [file e-72-01783-Isup2.hkl]

#
# h,k,l, Fc-squared, Fo-squared, sigma(Fo-squared) and status flag
#
data_I
_shelx_title ' vila-ma in P -1'
_shelx_refln_list_code          4
_shelx_F_calc_maximum      175.48
_exptl_crystal_F_000       540.00
_reflns_d_resolution_high  0.8107
 
loop_
 _symmetry_equiv_pos_as_xyz
 'x, y, z'
 '-x, -y, -z'
 
_cell_length_a    10.5572
_cell_length_b    11.0764
_cell_length_c    11.4408
_cell_angle_alpha 104.622
_cell_angle_beta   97.327
_cell_angle_gamma  90.695
 
_shelx_F_squared_multiplier     1.000
 
loop_
 _refln_index_h
 _refln_index_k
 _refln_index_l
 _refln_F_squared_calc
 _refln_F_squared_meas
 _refln_F_squared_sigma
 _refln_observed_status
   2   0   0      636.90      701.28     17.00 o
   3   0   0     3323.81     3638.04    147.71 o
   4   0   0      473.76      319.04     97.79 o
   5   0   0     1661.89     1995.04     73.99 o
   6   0   0      378.08      453.60     13.53 o
   7   0   0     1401.09     1571.34     58.99 o
   8   0   0       40.10       38.67      2.48 o
   9   0   0      104.21      114.08      5.24 o
  10   0   0       88.06       89.69      4.81 o
  11   0   0       15.59       24.27      3.17 o
  12   0   0        1.60        0.17      0.80 o
 -12   1   0       21.55       28.40      4.54 o
 -11   1   0        0.01        0.86      1.40 o
 -10   1   0        1.51       -0.30      0.77 o
  -9   1   0       17.13       17.88      2.09 o
  -8   1   0       82.87       98.43      4.44 o
  -7   1   0      343.57      312.64     11.48 o
  -6   1   0       78.07       98.07      4.44 o
  -5   1   0      253.35      272.11      8.05 o
  -4   1   0      695.97      642.37     18.45 o
  -3   1   0      915.69     1066.41     33.36 o
  -2   1   0     5884.35     5462.08    237.28 o
   2   1   0     8771.13     6417.98    610.87 o
   3   1   0     1849.72     2199.92     97.55 o
   4   1   0      170.60      203.59      5.20 o
   5   1   0       26.20       22.09      1.88 o
   6   1   0      640.51      722.23     21.75 o
   7   1   0      409.72      454.78     13.88 o
   8   1   0      505.69      510.92     20.41 o
   9   1   0        5.92        5.22      1.18 o
  10   1   0       22.82       27.91      2.37 o
  11   1   0      101.40       95.26      5.55 o
  12   1   0        6.21        6.26      1.86 o
 -12   2   0        0.15        0.16      0.97 o
 -11   2   0       90.26       98.97      6.15 o
 -10   2   0        2.71        1.08      1.48 o
  -9   2   0        5.07        7.13      1.60 o
  -8   2   0       27.26       28.14      3.00 o
  -7   2   0       45.47       54.38      3.31 o
  -6   2   0       41.14       38.23      2.34 o
  -5   2   0      589.12      591.02     21.85 o
  -4   2   0     3139.79     3590.42    221.61 o
  -3   2   0     1135.20     1261.75     40.40 o
  -2   2   0      243.76      222.48      8.77 o
  -1   2   0      156.76      136.90      2.59 o
   0   2   0      212.62      178.07      3.89 o
   1   2   0     1139.56     1005.63     23.44 o
   2   2   0      184.20      197.09      3.63 o
   3   2   0     1864.16     1959.34     64.25 o
   4   2   0       86.69      101.61      3.52 o
   5   2   0      314.36      304.55     12.30 o
   6   2   0       11.09       19.61      5.62 o
   7   2   0      490.53      516.18     46.97 o
   8   2   0        1.06        2.01      1.23 o
   9   2   0       63.91       56.46      4.49 o
  10   2   0        0.02        0.74      1.08 o
  11   2   0       10.51        6.41      1.29 o
  12   2   0        0.03       -0.25      2.12 o
 -12   3   0        1.76        0.39      1.68 o
 -11   3   0       28.27       32.52      3.69 o
 -10   3   0        0.00        0.51      1.01 o
  -9   3   0       57.83       56.82      4.92 o
  -8   3   0       91.14       92.30      4.99 o
  -7   3   0       34.17       32.78      3.65 o
  -6   3   0        3.30        1.87      1.48 o
  -5   3   0      119.93      133.22      5.50 o
  -4   3   0     1621.53     1759.27     64.71 o
  -3   3   0      242.76      214.41     61.13 o
  -2   3   0      259.79      251.30      6.74 o
  -1   3   0      206.39      191.08      3.77 o
   0   3   0      848.32      923.19     20.39 o
   1   3   0        1.11        3.35      2.07 o
   2   3   0        7.91        8.36      0.40 o
   3   3   0      236.38      255.88      5.06 o
   4   3   0      306.81      264.19      5.90 o
   5   3   0      594.99      590.63     16.84 o
   6   3   0       73.73       90.90      2.85 o
   7   3   0      259.31      253.87     13.87 o
   8   3   0       18.15       21.86      1.87 o
   9   3   0        0.51       -0.15      0.42 o
  10   3   0        5.01        5.65      1.19 o
  11   3   0        2.77        1.63      1.25 o
  12   3   0        0.00        0.34      0.74 o
 -12   4   0        1.71       -0.72      1.32 o
 -11   4   0       32.64       30.38      5.62 o
 -10   4   0       33.11       38.10      3.98 o
  -9   4   0      265.54      256.30     11.83 o
  -8   4   0        5.92        8.50      3.17 o
  -7   4   0       22.71       21.34      2.87 o
  -6   4   0       65.31       55.00      6.08 o
  -5   4   0      765.02      790.76     76.14 o
  -4   4   0      128.22      128.29      5.70 o
  -3   4   0       31.04       32.23      1.99 o
  -2   4   0     1473.42     1623.49     44.94 o
  -1   4   0     3085.63     3537.58    104.71 o
   0   4   0       10.30       14.49      0.91 o
   1   4   0       22.60       32.23      1.00 o
   2   4   0     1102.79     1280.57     83.62 o
   3   4   0      449.23      425.53      7.80 o
   4   4   0      709.25      719.48     15.30 o
   5   4   0       12.69        9.20      0.87 o
   6   4   0      279.13      303.60     34.04 o
   7   4   0        0.42        1.55      0.44 o
   8   4   0      101.42      104.23      3.64 o
   9   4   0       44.66       40.55      1.85 o
  10   4   0        0.68        0.84      0.56 o
  11   4   0        0.58        0.67      0.94 o
  12   4   0       11.66        8.40      1.99 o
 -12   5   0       22.78        0.59      1.97 o
 -11   5   0       40.13       51.97      5.16 o
  -9   5   0       76.32       58.09      5.68 o
  -8   5   0      903.85      909.24     37.57 o
  -7   5   0        0.04        0.28      0.87 o
  -6   5   0      245.11      233.71     10.29 o
  -5   5   0        2.47        4.39      1.38 o
  -4   5   0      221.51      229.03      7.84 o
  -3   5   0       10.27        5.93      0.91 o
  -2   5   0     2506.23     3196.62    112.81 o
  -1   5   0        0.40        1.31      0.58 o
   0   5   0      593.61      614.38     13.62 o
   1   5   0      315.39      269.81      4.59 o
   2   5   0     1495.23     1676.19     46.40 o
   3   5   0      525.63      520.12     13.90 o
   4   5   0      393.62      455.86     10.33 o
   5   5   0      264.82      300.65      6.24 o
   6   5   0        0.02        0.23      0.34 o
   7   5   0        3.55        2.29      0.47 o
   8   5   0        0.42        2.33      0.50 o
   9   5   0       78.34       76.95      3.52 o
  10   5   0        4.77        2.53      0.71 o
  11   5   0        0.53        0.35      0.64 o
 -11   6   0       10.10        6.09      5.42 o
 -10   6   0       51.90       48.15      5.58 o
  -9   6   0        2.82        2.09      1.50 o
  -8   6   0       29.67       31.98      3.59 o
  -7   6   0       95.60      118.92     13.49 o
  -6   6   0       21.13       24.23      3.19 o
  -5   6   0        1.53        3.40      1.22 o
  -4   6   0        0.30        1.10      0.69 o
  -3   6   0       11.02       10.45      1.08 o
  -2   6   0       75.92       67.80      2.48 o
  -1   6   0     2441.22     2789.30     98.80 o
   0   6   0     3390.90     4101.55    154.93 o
   1   6   0      397.23      367.48      6.97 o
   2   6   0        0.18        0.92      0.33 o
   3   6   0      585.78      563.81     11.66 o
   4   6   0       97.94      106.22      2.98 o
   5   6   0        2.21        1.59      0.79 o
   6   6   0      172.14      168.24      3.73 o
   7   6   0       55.18       60.39      2.43 o
   8   6   0        1.05        0.89      0.51 o
   9   6   0       48.07       48.11      2.50 o
  10   6   0        1.22        0.56      0.49 o
  11   6   0        0.70        0.00      2.37 o
 -11   7   0       96.54      113.36      9.04 o
 -10   7   0       49.15       57.53      8.68 o
  -9   7   0       21.02       27.02      5.13 o
  -8   7   0        0.56        0.52      1.11 o
  -7   7   0       39.52       46.94     15.59 o
  -6   7   0        2.13        1.43      1.13 o
  -5   7   0       26.97       26.61      2.99 o
  -4   7   0        9.75        8.21      1.10 o
  -3   7   0        4.89        5.68      1.27 o
  -2   7   0       71.17       92.12      5.10 o
  -1   7   0      530.36      522.01     13.36 o
   0   7   0      103.42       98.18      2.79 o
   1   7   0       43.31       40.95      1.59 o
   2   7   0        4.23        3.34      0.48 o
   3   7   0        0.95        3.05      0.37 o
   4   7   0       41.44       34.61      1.13 o
   5   7   0       38.76       34.81      1.47 o
   6   7   0        9.33        6.43      6.26 o
   7   7   0      108.68      104.12      9.29 o
   8   7   0        0.00       -0.59      1.28 o
   9   7   0       10.75       16.76      4.24 o
  10   7   0        9.87        6.41      3.35 o
 -10   8   0       31.13       37.75      5.00 o
  -9   8   0       20.04       30.18      5.72 o
  -8   8   0       25.34       29.47      3.79 o
  -7   8   0       24.58       24.55      2.46 o
  -6   8   0      196.23      193.11      7.09 o
  -5   8   0       86.38       88.48      3.87 o
  -4   8   0       10.01       13.31      2.86 o
  -3   8   0      440.77      404.11    108.19 o
  -2   8   0      273.43      278.88     10.21 o
  -1   8   0      586.21      560.43     15.07 o
   0   8   0       10.36        9.80      0.82 o
   1   8   0      101.88       92.14      2.67 o
   2   8   0      444.11      427.84      9.67 o
   3   8   0      206.46      209.86      5.84 o
   4   8   0       14.52       13.83      1.01 o
   5   8   0        3.66        3.43      0.42 o
   6   8   0      255.97      286.79     17.56 o
   7   8   0       25.07       27.32      7.69 o
   8   8   0        5.24        8.18      3.25 o
   9   8   0       35.84       41.92      6.91 o
  -9   9   0       13.24       11.73      2.56 o
  -8   9   0       22.12       21.47      2.30 o
  -7   9   0        1.57        3.71      1.37 o
  -6   9   0       60.00       64.49      4.34 o
  -5   9   0      359.26      314.69    172.47 o
  -4   9   0      200.66      204.59      7.86 o
  -3   9   0       24.85       24.91      2.13 o
  -2   9   0       36.67       23.77      5.87 o
  -1   9   0      107.35      111.94      3.60 o
   0   9   0       72.92       73.49      2.84 o
   1   9   0       42.84       46.59      1.78 o
   2   9   0       74.55       72.86      2.29 o
   3   9   0       15.46       15.89      0.95 o
   4   9   0        0.31        0.18      0.23 o
   5   9   0      191.27      150.48     10.39 o
   6   9   0       28.02       32.85      5.13 o
   7   9   0        1.64       -0.20      2.27 o
   8   9   0       35.92       42.12      6.51 o
   9   9   0       15.37       18.14      5.03 o
  -8  10   0       24.01       32.65      4.41 o
  -7  10   0       12.25       13.66      2.76 o
  -6  10   0       27.91       29.70      3.15 o
  -5  10   0       51.31       56.97      4.08 o
  -4  10   0      172.02      167.17     46.24 o
  -3  10   0      236.08      229.51      8.78 o
  -2  10   0        0.05        1.02      0.80 o
  -1  10   0        0.12       -0.01      0.46 o
   0  10   0        3.55        2.36      0.58 o
   1  10   0      360.63      347.24      8.99 o
   2  10   0      231.68      228.79      6.31 o
   3  10   0        8.65        7.79      0.78 o
   4  10   0       28.83       29.70      1.03 o
   5  10   0       14.23       16.47      3.75 o
   6  10   0       53.94       41.35      6.12 o
   7  10   0        2.00       -0.49      1.68 o
  -7  11   0       76.02       94.00      7.28 o
  -6  11   0        9.57       11.09      2.00 o
  -5  11   0       20.76       25.30     14.15 o
  -4  11   0       15.34       16.86      2.38 o
  -3  11   0       11.20        6.25      3.55 o
  -2  11   0        2.06        1.76      0.94 o
  -1  11   0        3.92        2.65      0.78 o
   0  11   0       42.70       37.25      1.73 o
   1  11   0       33.50       40.03      2.29 o
   2  11   0       59.77       53.06      2.01 o
   3  11   0        1.28        1.15      0.60 o
   4  11   0       84.37       91.35     13.04 o
   5  11   0        0.11       -0.10      1.28 o
   6  11   0       15.19       19.82      7.30 o
  -5  12   0        5.55        3.67      2.61 o
  -4  12   0       17.55       15.75      9.42 o
  -3  12   0       17.45       20.86      2.70 o
  -2  12   0        1.61        2.31      0.96 o
  -1  12   0       38.81       37.08      8.67 o
   0  12   0      112.43      107.36      5.72 o
   1  12   0       79.08       78.19     10.97 o
   2  12   0       31.59       31.66      2.24 o
   3  12   0        1.24        3.06      2.07 o
   4  12   0       34.07       52.48      6.71 o
  -2  13   0       21.72       25.49      2.44 o
  -1  13   0       23.01       24.89      3.40 o
   0  13   0        0.65        1.45      1.03 o
   1  13   0        0.21       -0.03      0.62 o
  -2 -13   1        4.67        2.96      2.07 o
  -1 -13   1        0.77        1.64      0.59 o
   0 -13   1        0.70        0.23      0.50 o
   1 -13   1       12.17       14.90      1.87 o
   2 -13   1        9.99        9.22      1.76 o
   3 -13   1        7.58        5.80      4.09 o
  -5 -12   1        1.31       -2.37      2.37 o
  -4 -12   1       50.85       50.92      6.71 o
  -3 -12   1        5.02        0.49      2.37 o
  -2 -12   1        0.51       -0.21      0.39 o
  -1 -12   1       73.01       74.10      2.93 o
   0 -12   1        2.52        2.75      0.67 o
   1 -12   1       69.78       83.99      3.39 o
   2 -12   1        0.26       -0.75      1.48 o
   3 -12   1      137.55      134.13      6.47 o
   4 -12   1        1.86        0.49      0.90 o
   5 -12   1        0.06        0.59      1.18 o
   6 -12   1       43.98       49.44      5.35 o
  -7 -11   1        0.77        0.30      1.68 o
  -6 -11   1       23.77       29.09      5.62 o
  -5 -11   1       23.48       28.70      5.23 o
  -4 -11   1        1.53        3.65      2.46 o
  -3 -11   1      103.61      100.73      2.93 o
  -2 -11   1        0.29        0.44      0.48 o
  -1 -11   1      127.69      136.07      3.55 o
   0 -11   1        0.18        0.29      0.54 o
   1 -11   1      109.69       95.43     13.99 o
   2 -11   1        2.96        2.38      1.20 o
   3 -11   1       17.20       18.48      5.08 o
   4 -11   1        0.13       -0.12      0.76 o
   5 -11   1        1.51        0.77      1.02 o
   6 -11   1        3.17        3.45      1.77 o
   7 -11   1        2.35        4.96      2.37 o
  -8 -10   1        3.09        8.58      3.84 o
  -7 -10   1       61.44       65.24      8.19 o
  -6 -10   1       33.72       39.56      5.92 o
  -5 -10   1      161.93      174.07     19.20 o
  -4 -10   1       26.95       36.79      4.93 o
  -3 -10   1       52.99       53.75      1.53 o
  -2 -10   1      237.56      208.19     15.84 o
  -1 -10   1        1.96        3.62      0.81 o
   0 -10   1      123.80      122.07      5.70 o
   1 -10   1      122.83      109.69      5.49 o
   2 -10   1       22.55       20.49      2.41 o
   3 -10   1      158.68      158.42      8.37 o
   4 -10   1       81.86       79.48      4.54 o
   5 -10   1      233.50      231.89      8.21 o
   6 -10   1        4.40        4.21      1.25 o
   7 -10   1       17.19       21.08      2.33 o
   8 -10   1       35.39       41.68      4.04 o
  -9  -9   1       47.76       52.49      7.70 o
  -8  -9   1       22.77       26.63      8.88 o
  -7  -9   1       26.55       30.18      5.33 o
  -6  -9   1        6.38        7.59      2.96 o
  -5  -9   1       28.99       35.12      4.83 o
  -4  -9   1      123.63      120.86     13.35 o
  -3  -9   1       15.57       16.84      0.70 o
  -2  -9   1        9.50        7.92      0.98 o
  -1  -9   1       18.26       14.81      1.91 o
   0  -9   1        4.36        5.08      1.15 o
   1  -9   1       19.69       25.92     18.34 o
   2  -9   1        3.32        2.56      1.97 o
   3  -9   1        1.93        1.61      1.07 o
   4  -9   1        2.56        4.43      1.22 o
   5  -9   1        2.20        1.09      0.80 o
   6  -9   1      181.84      186.64      7.58 o
   7  -9   1       34.57       35.46      2.87 o
   8  -9   1      109.30      120.12      6.85 o
   9  -9   1        1.40        2.27      1.68 o
 -10  -8   1        3.39        1.58      4.04 o
  -9  -8   1        8.77        9.37      6.21 o
  -8  -8   1        0.04       -0.20      1.48 o
  -7  -8   1        0.01       -0.99      1.68 o
  -6  -8   1       64.65       70.50     10.66 o
  -5  -8   1       95.34       97.95      7.71 o
  -4  -8   1       11.50        9.47      2.56 o
  -3  -8   1      587.10      599.68     13.79 o
  -2  -8   1       30.48       28.08      0.93 o
  -1  -8   1       36.88       37.19      1.75 o
   0  -8   1        0.09        1.20      0.55 o
   1  -8   1      303.23      290.58      9.14 o
   2  -8   1      692.29      669.85     22.99 o
   3  -8   1       59.94       56.42      3.16 o
   4  -8   1     1398.31     1406.91     49.19 o
   5  -8   1      332.01      329.32     11.51 o
   6  -8   1       23.89       19.92      2.35 o
   7  -8   1       23.58       15.83      3.80 o
   8  -8   1        0.70        0.46      1.15 o
   9  -8   1       32.27       33.93      6.02 o
  10  -8   1       50.35       60.56      6.39 o
 -10  -7   1        9.20       13.11      4.34 o
  -9  -7   1       38.37       43.11      6.51 o
  -8  -7   1        0.07        1.38      1.87 o
  -7  -7   1       49.14       45.60      5.63 o
  -6  -7   1        1.80        0.39      1.28 o
  -5  -7   1      326.56      317.62     17.13 o
  -4  -7   1        8.46        4.93      1.77 o
  -3  -7   1       49.79       49.88      0.97 o
  -2  -7   1        0.29        0.70      0.40 o
  -1  -7   1     1135.13     1213.38     34.08 o
   0  -7   1      550.73      528.02     13.00 o
   1  -7   1      740.47      758.83     16.76 o
   2  -7   1       65.99       69.49      2.63 o
   3  -7   1        3.98        3.23      0.85 o
   4  -7   1      338.96      346.44     10.19 o
   5  -7   1      709.93      724.49     21.63 o
   6  -7   1      670.91      681.06     27.26 o
   7  -7   1      303.61      311.57     13.95 o
   8  -7   1       71.25       76.04      6.86 o
   9  -7   1        0.71        1.38      2.07 o
  10  -7   1       17.23       18.24      5.23 o
  11  -7   1        8.85        1.28      2.46 o
 -11  -6   1        0.85        0.39      1.68 o
 -10  -6   1        8.98       11.14      3.84 o
  -9  -6   1       64.04       66.13      2.00 o
  -8  -6   1        3.11        5.01      0.57 o
  -7  -6   1       76.50       71.62      1.88 o
  -6  -6   1       27.01       29.79      4.04 o
  -5  -6   1      131.54      130.99      8.02 o
  -4  -6   1       64.32       54.04      4.35 o
  -3  -6   1      163.46      125.48      3.06 o
  -2  -6   1        0.88        0.45      0.20 o
  -1  -6   1        8.52        6.86      1.29 o
   0  -6   1      651.86      615.64     15.03 o
   1  -6   1      254.56      285.09      5.74 o
   2  -6   1      798.14      872.40     22.96 o
   3  -6   1      126.94      156.53      4.67 o
   4  -6   1      885.49      845.58     25.35 o
   5  -6   1      234.92      232.76      8.85 o
   6  -6   1       15.82       22.04      2.65 o
   7  -6   1      141.52      137.86      7.35 o
   8  -6   1      101.85      108.93      8.14 o
   9  -6   1        0.02        0.30      1.05 o
  10  -6   1        0.02        0.49      1.38 o
  11  -6   1        1.19        0.00      1.38 o
 -11  -5   1       46.08       41.16      2.39 o
 -10  -5   1      212.97      231.48      7.11 o
  -9  -5   1       31.19       32.26      1.22 o
  -8  -5   1      105.05      102.98      3.00 o
  -7  -5   1       73.09       72.86      2.08 o
  -6  -5   1        2.33        1.77      0.37 o
  -5  -5   1      293.42      288.58      4.57 o
  -4  -5   1      471.65      486.56     22.00 o
  -3  -5   1      759.87      708.17     35.04 o
  -2  -5   1      109.06      108.19      2.40 o
  -1  -5   1      817.92      892.55     28.87 o
   0  -5   1      998.13     1061.03     23.37 o
   1  -5   1       79.28       58.62      1.80 o
   2  -5   1      485.00      539.38     23.14 o
   3  -5   1       21.49       11.59      1.51 o
   4  -5   1      402.39      437.76     20.19 o
   5  -5   1        1.66        2.98      2.27 o
   6  -5   1      133.33      128.86      8.89 o
   7  -5   1       17.10       21.19      3.45 o
   8  -5   1      248.30      255.45     13.41 o
   9  -5   1       60.25       63.56      5.06 o
  11  -5   1        4.42       -0.80      1.43 o
  12  -5   1        9.67        0.10      1.58 o
 -12  -4   1        0.01        0.49      0.63 o
 -11  -4   1        0.04        0.38      0.55 o
 -10  -4   1        4.29        4.03      0.77 o
  -9  -4   1        1.58        1.95      0.64 o
  -8  -4   1       86.25       77.54      2.67 o
  -7  -4   1      306.40      299.38      7.04 o
  -6  -4   1        0.74        2.10      0.39 o
  -5  -4   1      292.41      295.01      5.12 o
  -4  -4   1       39.77       48.03      0.92 o
  -3  -4   1      815.04      848.53     37.08 o
  -2  -4   1       43.41       34.94      0.80 o
  -1  -4   1        4.32        7.39      1.28 o
   0  -4   1     4833.87     5031.82    215.81 o
   1  -4   1      154.57      179.84      5.05 o
   2  -4   1       25.36       36.28      1.56 o
   3  -4   1       13.82       20.99      2.37 o
   4  -4   1     1237.07     1333.73     49.71 o
   5  -4   1      210.71      218.75      7.56 o
   6  -4   1      103.77      112.05      5.00 o
   7  -4   1      194.97      218.24      8.80 o
   8  -4   1       42.24       36.60      3.38 o
   9  -4   1        0.45        2.66      1.46 o
  10  -4   1       20.13       22.55      3.75 o
  11  -4   1       44.52       45.68      6.91 o
  12  -4   1        8.67       -0.07      1.14 o
 -12  -3   1        1.22        1.21      0.93 o
 -11  -3   1       11.88       12.75      1.39 o
 -10  -3   1       91.62       75.49      3.07 o
  -9  -3   1      379.54      400.63     24.65 o
  -8  -3   1      113.01      109.32      6.33 o
  -7  -3   1        7.43        2.61      0.69 o
  -6  -3   1      256.68      258.74     18.52 o
  -5  -3   1      167.97      125.59      6.45 o
  -4  -3   1       47.33       38.98      0.86 o
  -3  -3   1       27.05       20.28      0.59 o
  -2  -3   1     1933.85     1997.87     70.25 o
  -1  -3   1      893.44      810.50     15.03 o
   0  -3   1        0.43        6.39      0.51 o
   1  -3   1      327.21      341.80      7.17 o
   2  -3   1      544.26      589.37     64.47 o
   3  -3   1        2.89        2.52      0.80 o
   4  -3   1     1214.60     1344.90     49.36 o
   5  -3   1      768.86      825.84     27.31 o
   6  -3   1       28.52       33.32      2.41 o
   7  -3   1        5.18        3.55      1.25 o
   8  -3   1       23.82       19.73      2.37 o
   9  -3   1       32.23       22.45      2.75 o
  10  -3   1       73.92       79.34      5.38 o
  11  -3   1       15.39       21.23     15.14 o
  12  -3   1        0.02        0.10      1.48 o
 -12  -2   1       20.17       22.77      2.54 o
 -11  -2   1        1.62        0.23      0.73 o
 -10  -2   1       34.77       39.14      2.44 o
  -9  -2   1        1.86        1.87      0.93 o
  -8  -2   1       36.52       43.68      2.13 o
  -7  -2   1        2.33        2.70      1.68 o
  -6  -2   1      273.17      252.81      6.82 o
  -5  -2   1      696.75      732.62     19.15 o
  -4  -2   1      702.14      758.61     19.48 o
  -3  -2   1     1223.53     1165.43     31.04 o
  -2  -2   1     2585.57     1778.84    704.14 o
  -1  -2   1     1002.10      962.01     26.24 o
   0  -2   1      333.28      362.76      5.70 o
   1  -2   1     4110.31     4591.68    519.07 o
   2  -2   1      290.95      360.79     93.68 o
   3  -2   1      793.51      856.20     25.69 o
   4  -2   1     1520.88     1571.76     55.60 o
   5  -2   1       81.61       84.40     20.88 o
   6  -2   1      426.53      421.41     26.67 o
   7  -2   1      331.58      305.59     12.04 o
   8  -2   1        7.03        3.70      1.25 o
   9  -2   1        8.53        5.59      1.53 o
  10  -2   1        8.13       13.07      2.40 o
  11  -2   1        0.03        0.50      1.63 o
  12  -2   1        0.10       -0.05      0.80 o
 -12  -1   1        1.08        1.43      0.98 o
 -11  -1   1       32.19       36.17      4.42 o
 -10  -1   1       12.46       11.38      1.64 o
  -9  -1   1       67.27       68.70      4.15 o
  -8  -1   1        0.16        0.05      1.08 o
  -7  -1   1       96.76       95.11      3.32 o
  -6  -1   1     1604.12     1626.30     57.38 o
  -5  -1   1      412.96      376.67     11.38 o
  -4  -1   1     1627.61     1900.94     69.55 o
  -3  -1   1      321.05      322.54      6.98 o
  -2  -1   1      134.49       90.31      1.87 o
   1  -1   1     1395.81     1528.00     74.56 o
   2  -1   1     2136.52     2401.75     85.62 o
   3  -1   1     2833.16     3205.14    132.44 o
   4  -1   1     3151.29     3588.00    164.49 o
   5  -1   1        4.54        7.40      1.12 o
   6  -1   1       47.34       31.75      3.36 o
   7  -1   1      487.06      510.47     20.31 o
   8  -1   1      323.32      344.66     17.33 o
   9  -1   1       34.69       33.36      3.03 o
  10  -1   1       31.44       32.29      3.75 o
  11  -1   1        4.54        4.50      1.98 o
  12  -1   1        0.01        0.58      1.40 o
 -12   0   1        5.44        8.69      1.81 o
 -11   0   1        1.10        0.36      1.29 o
 -10   0   1       21.46       22.56      2.27 o
  -9   0   1       24.82       25.50      2.20 o
  -8   0   1      109.29       95.27      5.81 o
  -7   0   1        3.73        6.72      1.05 o
  -6   0   1     1312.27     1427.37     50.42 o
  -5   0   1     3602.45     4413.88    212.55 o
  -4   0   1        7.67        8.81      0.87 o
  -3   0   1       90.87       95.94      2.67 o
  -2   0   1      902.78      797.85     22.00 o
   2   0   1    30794.54    29992.09   7545.09 o
   3   0   1    13370.16    11301.65    655.15 o
   4   0   1      310.99      345.17      9.47 o
   5   0   1     1303.02     1547.47     62.35 o
   6   0   1     2000.86     2320.79     95.04 o
   7   0   1      119.49      110.73     17.57 o
   8   0   1        0.19        0.39      0.94 o
   9   0   1        9.77       11.18      1.78 o
  10   0   1      107.70      112.09      8.28 o
  11   0   1       84.56       89.78      7.75 o
  12   0   1        3.79        1.91      1.76 o
 -12   1   1        6.47        5.72      2.37 o
 -11   1   1       89.76       89.37      7.01 o
 -10   1   1       36.64       49.39      3.49 o
  -9   1   1       52.41       42.77      3.00 o
  -8   1   1       50.60       46.32      3.41 o
  -7   1   1       15.10       16.64      1.94 o
  -6   1   1        7.12       10.42      1.78 o
  -5   1   1     1813.78     2059.64     80.90 o
  -4   1   1       75.09       48.24      2.10 o
  -3   1   1     4164.62     4402.54    195.08 o
  -2   1   1      320.51      278.54      6.92 o
   1   1   1      816.71      916.21     22.93 o
   2   1   1     1731.48     1797.88     57.65 o
   3   1   1     7927.20     7342.65    376.46 o
   4   1   1     2893.71     3615.73    277.83 o
   5   1   1     1240.41     1457.94    108.29 o
   6   1   1       20.42       19.28      1.99 o
   7   1   1      104.35      104.26      5.54 o
   8   1   1      960.80      701.00    170.45 o
   9   1   1      163.41      165.34     13.52 o
  10   1   1        6.11        8.58      1.88 o
  11   1   1        7.33        6.21      1.50 o
  12   1   1        4.85        3.96      1.71 o
 -12   2   1        4.01        0.05      0.80 o
 -11   2   1        3.00        0.15      0.84 o
 -10   2   1       92.62      100.07      8.38 o
  -9   2   1       15.57       11.74      1.88 o
  -8   2   1       11.41        9.96      1.67 o
  -7   2   1       10.66       17.59      2.13 o
  -6   2   1      233.33      237.49      7.78 o
  -5   2   1       76.47       71.78     20.08 o
  -4   2   1     1685.52     1756.17     63.03 o
  -3   2   1       29.48       29.38      1.71 o
  -2   2   1     1360.96     1412.46     44.81 o
  -1   2   1     1223.89     1200.10     26.90 o
   0   2   1      251.02      230.83      5.56 o
   1   2   1     1594.34     1397.99    350.94 o
   2   2   1      465.62      485.46     11.30 o
   3   2   1        3.08        5.92      0.69 o
   4   2   1       78.13       55.50      2.08 o
   5   2   1      189.88      189.35      5.65 o
   6   2   1      889.99      972.70     31.13 o
   7   2   1        1.89        1.84      1.28 o
   8   2   1      210.39      226.85      8.52 o
   9   2   1        8.36        6.88      1.19 o
  10   2   1      105.65       99.58      5.14 o
  11   2   1        0.22        0.82      0.80 o
  12   2   1       14.95       18.60      3.25 o
 -11   3   1        0.12        1.08      1.22 o
 -10   3   1       99.16      106.80      6.25 o
  -9   3   1      281.68      282.66     11.72 o
  -8   3   1       66.56       69.35      5.91 o
  -7   3   1       42.33       34.58      3.08 o
  -6   3   1        2.51        3.88      1.34 o
  -5   3   1       93.50       90.93      5.05 o
  -4   3   1      141.00      128.52      4.56 o
  -3   3   1       95.02       88.93      3.19 o
  -2   3   1      524.32      457.06     11.07 o
  -1   3   1     3907.91     3677.12    235.84 o
   0   3   1      102.59       85.76      1.93 o
   1   3   1       76.91       84.42      1.83 o
   2   3   1      956.74     1052.79     30.28 o
   3   3   1        8.55       13.50      0.73 o
   4   3   1       20.19       16.94      0.87 o
   5   3   1      123.47      109.99      3.35 o
   6   3   1      175.36      197.44      6.05 o
   7   3   1       10.46        9.17      1.20 o
   8   3   1      499.38      517.38     17.57 o
   9   3   1      424.88      436.20     24.28 o
  10   3   1        0.24        1.21      0.91 o
  11   3   1        3.39        3.55      1.05 o
  12   3   1        2.25        2.91      1.05 o
 -12   4   1        0.67        0.49      1.22 o
 -11   4   1        5.59        9.56      3.55 o
 -10   4   1        0.41       -1.23      1.25 o
  -9   4   1       28.96       35.45      3.59 o
  -8   4   1        3.75        6.21      2.81 o
  -7   4   1        7.22        7.74      2.06 o
  -6   4   1      134.55      142.06      5.85 o
  -5   4   1      126.97      163.35     16.25 o
  -4   4   1       78.46       68.95      3.77 o
  -3   4   1      351.83      362.74      8.05 o
  -2   4   1     2860.32     3355.27    140.39 o
  -1   4   1      187.69      198.19      4.09 o
   0   4   1      103.82       87.94      2.17 o
   1   4   1     4024.28     4432.87    199.94 o
   2   4   1       89.90       92.13      2.18 o
   3   4   1      545.69      554.83     12.15 o
   4   4   1       67.37       67.14      7.46 o
   5   4   1      109.53      109.52      3.71 o
   6   4   1       25.18       23.86      2.07 o
   7   4   1      215.53      213.96      7.64 o
   8   4   1        4.29        6.80      0.87 o
   9   4   1        0.91        1.33      0.75 o
  10   4   1       21.74       22.40      1.67 o
  11   4   1        0.02       -0.52      0.75 o
 -12   5   1       32.80       42.05      5.07 o
 -11   5   1       10.82        6.63      4.54 o
  -9   5   1      200.46      198.01     11.57 o
  -8   5   1      334.75      319.38     15.22 o
  -7   5   1     1225.60     1212.02     49.35 o
  -6   5   1     1659.71     1756.80     75.98 o
  -5   5   1      922.64      952.43     77.90 o
  -4   5   1       39.74       46.72      2.11 o
  -3   5   1      711.75      769.33     22.73 o
  -2   5   1     1604.48     1867.38     67.20 o
  -1   5   1      655.62      772.92     18.63 o
   0   5   1     1615.30     1849.84     47.02 o
   1   5   1        2.09        4.98      0.69 o
   2   5   1      311.10      246.08     73.56 o
   3   5   1        2.38        3.58      0.64 o
   4   5   1      321.58      348.26      8.13 o
   5   5   1      479.26      466.97     11.65 o
   6   5   1       47.08       43.49      1.73 o
   7   5   1       26.50       30.24      1.63 o
   8   5   1       33.77       38.49      1.64 o
   9   5   1        1.06        1.87      0.64 o
  10   5   1       17.53       14.09      4.73 o
  11   5   1        2.37        2.12      1.18 o
 -11   6   1        6.15        7.70      6.51 o
 -10   6   1        0.01       -1.77      2.17 o
  -9   6   1       41.13       52.55      4.70 o
  -8   6   1      193.83      201.69     10.90 o
  -7   6   1      842.08      855.66     34.37 o
  -6   6   1      985.88      998.54     39.39 o
  -5   6   1        1.04       -0.33      0.47 o
  -4   6   1      182.21      188.69      5.93 o
  -3   6   1      108.60      109.94      3.55 o
  -2   6   1        7.38        5.61      0.90 o
  -1   6   1      234.73      212.95      5.51 o
   0   6   1      477.09      508.21     11.04 o
   1   6   1      656.39      645.24     14.80 o
   2   6   1      212.27      255.85      7.66 o
   3   6   1      402.54      401.99     11.92 o
   4   6   1       85.47       76.42      4.94 o
   5   6   1      230.50      223.19      4.79 o
   6   6   1      208.50      207.93      5.74 o
   7   6   1      164.11      171.67      4.10 o
   8   6   1       46.95       49.04      1.68 o
   9   6   1        0.42        0.84      0.82 o
  10   6   1        0.00       -0.17      0.49 o
 -11   7   1       25.03       27.51      6.80 o
 -10   7   1      251.75      292.95     22.90 o
  -9   7   1       40.14       42.57      4.62 o
  -8   7   1       35.75       37.12      6.56 o
  -7   7   1       59.44       60.26      4.77 o
  -6   7   1        3.38        3.76      1.46 o
  -5   7   1      250.09      258.54      8.74 o
  -4   7   1      414.24      415.32     16.18 o
  -3   7   1      192.01      194.17      7.26 o
  -2   7   1       10.23       12.59      2.76 o
  -1   7   1       37.48       30.79      1.38 o
   0   7   1        3.54        6.33      0.61 o
   1   7   1      273.21      259.37      6.25 o
   2   7   1       23.58       21.09      1.29 o
   3   7   1       91.10       86.81      3.27 o
   4   7   1        0.10        0.00      0.54 o
   5   7   1       23.26       25.74      4.73 o
   6   7   1       93.84       94.87      4.00 o
   7   7   1       93.20       91.62      2.48 o
   8   7   1        6.36        3.73      0.88 o
   9   7   1        0.01        1.38      2.17 o
  10   7   1       40.32       52.58      7.79 o
 -10   8   1        7.25       12.62      4.93 o
  -9   8   1      116.31       92.30     37.31 o
  -8   8   1       41.20       39.60      3.31 o
  -7   8   1       34.03       35.76     25.35 o
  -6   8   1       37.53       35.92      5.03 o
  -5   8   1        1.05        0.96      1.01 o
  -4   8   1       28.18       42.77      2.49 o
  -3   8   1       26.63       26.35      2.51 o
  -2   8   1       59.17       65.56      3.27 o
  -1   8   1       79.45       74.88      2.36 o
   0   8   1      291.97      300.23      6.82 o
   1   8   1      732.20      730.40     19.67 o
   2   8   1      180.25      175.71      4.58 o
   3   8   1       10.26       11.07      0.81 o
   4   8   1      122.45      121.58      3.08 o
   5   8   1       95.78       83.64      7.21 o
   6   8   1       40.53       32.55      1.45 o
   7   8   1       29.13       26.09      3.50 o
   8   8   1       16.20       13.61      4.04 o
   9   8   1       23.14       25.94      5.62 o
  -9   9   1        1.34        0.19      0.71 o
  -8   9   1        2.76        3.54      1.40 o
  -7   9   1        5.24        4.22      2.17 o
  -6   9   1        9.44        7.01      1.39 o
  -5   9   1      211.18      216.42      8.21 o
  -4   9   1       36.57       26.81      2.66 o
  -3   9   1      461.14      450.15     35.15 o
  -2   9   1        0.00        0.08      0.64 o
  -1   9   1      122.96      115.11      3.36 o
   0   9   1        1.00        1.10      0.79 o
   1   9   1       18.13       18.30      1.71 o
   2   9   1       77.42       78.87      2.66 o
   3   9   1        6.35        9.48      1.28 o
   4   9   1       18.13       18.03      0.96 o
   5   9   1       37.19       37.21      1.47 o
   6   9   1       19.06       13.71      1.98 o
   7   9   1       12.35       13.80      3.75 o
   8   9   1       10.52       11.24      3.94 o
  -8  10   1        4.27        8.76      2.96 o
  -7  10   1        0.67        0.27      0.99 o
  -6  10   1       13.90       17.36      2.12 o
  -5  10   1      109.96      107.29      9.14 o
  -4  10   1       10.53        6.07      2.18 o
  -3  10   1       38.48       55.17      3.93 o
  -2  10   1      224.11      202.41     10.76 o
  -1  10   1        3.61        3.27      0.69 o
   0  10   1        0.04       -0.13      0.41 o
   1  10   1       65.86       60.84      2.99 o
   2  10   1      158.66      163.79      4.69 o
   3  10   1      199.15      191.83      5.10 o
   4  10   1       46.76       40.16      3.21 o
   5  10   1        3.62        3.59      0.73 o
   6  10   1       27.63       29.29      5.03 o
   7  10   1        0.02        1.18      1.97 o
  -7  11   1       37.75       34.27      4.69 o
  -6  11   1        2.50        1.62      1.62 o
  -5  11   1       20.58       30.70      3.48 o
  -4  11   1       52.10       63.71      5.28 o
  -3  11   1       46.63       41.76      7.75 o
  -2  11   1       47.86       38.24      3.94 o
  -1  11   1       19.86       32.99      2.97 o
   0  11   1       34.67       34.34      3.25 o
   1  11   1       24.80       20.99      3.33 o
   2  11   1        0.61        1.06      0.68 o
   3  11   1       57.68       57.83      2.16 o
   4  11   1       30.94       31.96      4.83 o
   5  11   1        3.00        5.91      2.76 o
   6  11   1       30.50       32.55      5.52 o
  -5  12   1       69.27       77.55      6.96 o
  -4  12   1       13.32        8.29      5.77 o
  -3  12   1        6.51        5.38      2.57 o
  -2  12   1        0.25        0.00      0.48 o
  -1  12   1        2.16        1.17      1.13 o
   0  12   1       38.39       42.94      5.29 o
   1  12   1       20.85       18.92      1.72 o
   2  12   1       52.13       46.82      6.01 o
   3  12   1        0.74        0.30      1.28 o
   4  12   1       59.28       73.43      7.99 o
  -3 -13   2        4.01        9.86      5.32 o
  -2 -13   2        7.50        6.51      2.66 o
  -1 -13   2       14.53       10.39      2.38 o
   0 -13   2        0.01       -0.01      0.35 o
   1 -13   2        2.26        0.90      0.70 o
   2 -13   2        0.01       -0.37      0.89 o
   3 -13   2       14.13        0.49      0.91 o
   4 -13   2        0.14       -0.32      0.94 o
  -5 -12   2        3.29        3.35      4.63 o
  -4 -12   2       31.86       34.92      5.82 o
  -3 -12   2       98.10      102.64      9.68 o
  -2 -12   2      137.87      120.96      3.87 o
  -1 -12   2       31.27       25.10      1.43 o
   0 -12   2       17.89       18.89      1.37 o
   1 -12   2      108.54      111.46      6.35 o
   2 -12   2        0.74        0.26      0.76 o
   3 -12   2        0.28        0.40      0.87 o
   4 -12   2       27.49       22.06     13.81 o
   5 -12   2       14.21       14.89      3.25 o
   6 -12   2       28.06       28.61      5.13 o
  -7 -11   2       30.33       32.94      6.41 o
  -6 -11   2       12.50       13.61      4.24 o
  -5 -11   2       10.73       12.23      4.04 o
  -4 -11   2       64.97       81.15     13.23 o
  -3 -11   2       22.09       19.61      1.19 o
  -2 -11   2        0.00       -0.08      0.27 o
  -1 -11   2       25.14       21.42      1.13 o
   0 -11   2      110.92      105.64      5.00 o
   1 -11   2        0.21        1.00      0.80 o
   2 -11   2      184.08      190.42      7.84 o
   3 -11   2       11.02       10.61      1.81 o
   4 -11   2       16.68       18.54      2.44 o
   5 -11   2       37.46       38.87      3.05 o
   6 -11   2        5.28        4.46      1.99 o
   7 -11   2        4.83        3.91      1.38 o
  -8 -10   2       69.09       71.57      9.38 o
  -7 -10   2       43.75       47.75      7.20 o
  -6 -10   2        0.07       -0.89      3.15 o
  -5 -10   2      242.48      252.57     17.55 o
  -4 -10   2       71.89       78.41      7.80 o
  -3 -10   2       11.63        9.94      0.45 o
  -2 -10   2      308.77      301.30      6.97 o
  -1 -10   2      275.12      267.74      6.38 o
   0 -10   2        1.63        4.85      2.26 o
   1 -10   2      107.65       99.33      4.39 o
   2 -10   2       32.94       33.87      3.40 o
   3 -10   2        4.90        7.47      1.25 o
   4 -10   2       90.33       97.59      4.74 o
   5 -10   2       26.30       27.90      2.37 o
   6 -10   2       19.28       15.68      2.27 o
   7 -10   2        2.94        3.31      1.30 o
   8 -10   2       27.59       33.93      3.25 o
  -9  -9   2       89.24       91.45     10.76 o
  -8  -9   2        0.06        1.28      2.17 o
  -7  -9   2       63.64       66.73      7.70 o
  -6  -9   2        2.18       -0.10      1.18 o
  -5  -9   2       27.43       23.97      6.81 o
  -4  -9   2      191.38      201.46     12.98 o
  -3  -9   2        4.65        4.20      0.99 o
  -2  -9   2      661.35      636.65     13.55 o
  -1  -9   2       16.84       18.31      1.29 o
   0  -9   2       72.12       62.60      2.71 o
   1  -9   2       10.29       10.02      2.22 o
   2  -9   2       43.43       41.91      2.87 o
   3  -9   2      129.92      126.08      4.56 o
   4  -9   2       81.55       73.83      3.53 o
   5  -9   2       25.73       22.16      2.37 o
   6  -9   2        7.70        8.04      1.58 o
   7  -9   2       10.56       10.92      2.22 o
   8  -9   2       60.49       65.07      5.20 o
 -10  -8   2        0.74        1.68      2.37 o
  -9  -8   2       50.04       56.54      7.70 o
  -8  -8   2       41.48       35.32      5.72 o
  -7  -8   2       76.45       81.77      8.00 o
  -6  -8   2        0.14        1.58      1.77 o
  -5  -8   2       85.83       83.50      7.11 o
  -4  -8   2        7.15        7.30      3.84 o
  -3  -8   2      158.24      138.79      4.75 o
  -2  -8   2      416.20      407.45      7.94 o
  -1  -8   2      973.40      988.21     27.25 o
   0  -8   2       21.30       20.17      1.63 o
   1  -8   2      142.08      125.53      3.88 o
   2  -8   2       11.21        8.09      1.40 o
   3  -8   2       82.75       90.33      3.89 o
   4  -8   2      456.54      443.68     13.19 o
   5  -8   2      303.39      301.62     10.80 o
   6  -8   2      383.98      395.70     14.17 o
   7  -8   2       69.84       75.55      6.17 o
   8  -8   2       27.86       31.84      4.01 o
   9  -8   2       14.10       20.90      5.13 o
  10  -8   2        2.01        0.58      1.53 o
 -11  -7   2        0.48        2.37      2.66 o
 -10  -7   2        0.63        2.17      2.46 o
  -9  -7   2        3.80        6.21      3.06 o
  -8  -7   2        2.90        3.45      3.84 o
  -7  -7   2       19.05       17.26      3.65 o
  -6  -7   2       87.94       76.19      6.72 o
  -5  -7   2       53.55       47.79      5.04 o
  -4  -7   2       71.98       72.32      5.63 o
  -3  -7   2      476.32      494.61     16.62 o
  -2  -7   2       51.09       49.81      1.11 o
  -1  -7   2       15.39       19.70      3.06 o
   0  -7   2       13.25       16.81      1.09 o
   1  -7   2     1532.59     1766.04     55.32 o
   2  -7   2       63.12       65.91      2.74 o
   3  -7   2        4.62        3.36      0.93 o
   4  -7   2      358.99      333.97     10.25 o
   5  -7   2        0.85       -0.34      0.99 o
   6  -7   2      451.27      468.66     21.28 o
   7  -7   2      349.68      344.05     15.31 o
   8  -7   2       27.11       19.61      3.17 o
   9  -7   2        0.04        1.40      1.88 o
  10  -7   2        0.17        0.30      1.87 o
  11  -7   2       12.07       -0.10      1.77 o
 -11  -6   2       10.46       12.22      6.80 o
 -10  -6   2       28.05       37.38      9.86 o
  -9  -6   2        2.22        3.45      2.37 o
  -8  -6   2       39.54       42.63      5.43 o
  -7  -6   2       69.01       69.93      6.52 o
  -6  -6   2      305.79      296.97     22.09 o
  -5  -6   2       98.33       95.93      6.63 o
  -4  -6   2       89.07      103.44      6.53 o
  -3  -6   2      111.92      104.61      4.27 o
  -2  -6   2      698.42      696.50     17.70 o
  -1  -6   2      357.22      297.32      5.76 o
   0  -6   2        0.06        0.67      0.30 o
   1  -6   2      202.47      216.71      5.47 o
   2  -6   2      300.40      285.36      6.91 o
   3  -6   2       32.74       41.67      1.96 o
   4  -6   2      322.04      323.23     10.93 o
   5  -6   2      133.47      131.56      5.92 o
   6  -6   2        0.09        0.41      0.87 o
   7  -6   2      352.77      317.90     13.52 o
   8  -6   2        1.10        0.69      1.43 o
   9  -6   2       10.68        6.96      5.96 o
  10  -6   2       48.07       58.97      5.58 o
  11  -6   2        1.62        0.00      1.58 o
 -12  -5   2        0.78        1.18      2.17 o
 -11  -5   2       14.37       13.71      4.14 o
 -10  -5   2      119.93      116.47      4.01 o
  -9  -5   2      185.53      198.47      7.08 o
  -8  -5   2        4.39        5.08      0.57 o
  -7  -5   2      222.38      221.70      5.10 o
  -6  -5   2       61.74       54.72      4.94 o
  -5  -5   2       18.18       25.15      3.06 o
  -4  -5   2        0.74        5.72      1.58 o
  -3  -5   2      397.09      392.24     11.81 o
  -2  -5   2        0.74        0.00      0.24 o
  -1  -5   2        6.08       11.51      0.71 o
   0  -5   2     1418.95     1512.89     36.13 o
   1  -5   2      122.85      126.78      3.11 o
   2  -5   2      500.91      524.64     13.15 o
   3  -5   2        2.11        1.58      0.77 o
   4  -5   2      254.04      282.46      9.29 o
   5  -5   2      130.08      156.68      6.30 o
   6  -5   2       14.44       26.36      2.61 o
   7  -5   2        0.15       -0.77      1.18 o
   8  -5   2       32.10       42.63      4.01 o
   9  -5   2        3.22        2.94      1.64 o
  10  -5   2       34.90        0.55      2.16 o
  11  -5   2       73.16       82.93      7.20 o
 -12  -4   2       14.16        8.45      1.82 o
 -11  -4   2        0.01       -0.09      0.45 o
 -10  -4   2        1.55        1.44      0.98 o
  -9  -4   2       43.72       50.62      2.42 o
  -8  -4   2      143.16      160.49      5.25 o
  -7  -4   2        3.72        4.59      0.85 o
  -6  -4   2      193.13      193.55      4.64 o
  -5  -4   2      123.21      144.32      4.51 o
  -4  -4   2       30.68       44.81      3.36 o
  -3  -4   2        5.02        9.88      1.45 o
  -2  -4   2      303.83      268.21      3.62 o
  -1  -4   2       69.52       72.71      1.81 o
   0  -4   2     1663.60     1839.74     44.48 o
   1  -4   2       54.04       60.23      1.84 o
   2  -4   2      345.98      323.45      8.99 o
   3  -4   2     1430.64     1488.01     52.30 o
   4  -4   2      275.16      202.55     56.49 o
   5  -4   2       79.41       84.02      3.88 o
   6  -4   2        2.52        2.17      1.05 o
   7  -4   2        0.02        0.44      1.53 o
   8  -4   2       49.47       55.97      4.26 o
   9  -4   2       72.33       80.11      6.54 o
  10  -4   2        1.22        1.47      1.49 o
  11  -4   2        6.60        0.65      1.70 o
  12  -4   2       13.42        0.01      1.04 o
 -12  -3   2        5.86        5.61      2.43 o
 -11  -3   2        0.48        2.07      1.58 o
 -10  -3   2       89.28       89.11      4.05 o
  -9  -3   2       76.96       84.53      5.09 o
  -8  -3   2      229.35      229.17      9.73 o
  -7  -3   2       31.90       40.17      1.64 o
  -6  -3   2       97.65       84.80      1.83 o
  -5  -3   2       30.06       20.56      0.86 o
  -4  -3   2      268.18      241.45      6.05 o
  -3  -3   2     1266.74     1180.31    172.48 o
  -2  -3   2     3054.47     3259.80    135.20 o
  -1  -3   2        0.98        4.16      0.33 o
   0  -3   2      566.79      552.14      9.94 o
   1  -3   2     1531.90     1636.60     53.41 o
   2  -3   2      235.30      236.99      6.62 o
   3  -3   2      153.60      163.43      6.75 o
   4  -3   2     1334.45     1257.28    712.19 o
   5  -3   2        3.46        5.31      1.15 o
   6  -3   2      292.90      273.04     50.28 o
   7  -3   2      197.95      199.02      8.03 o
   8  -3   2        3.16        1.57      1.68 o
   9  -3   2        0.66        0.14      1.38 o
  10  -3   2       54.47       48.83      5.34 o
  11  -3   2        0.87       -0.04      0.87 o
  12  -3   2        7.62        0.45      1.28 o
 -12  -2   2       40.51       44.79      4.14 o
 -11  -2   2      125.60      137.84      8.06 o
 -10  -2   2        0.16        1.30      0.93 o
  -9  -2   2       53.90       62.18      3.14 o
  -8  -2   2      198.26      200.84      6.61 o
  -7  -2   2        0.01       -0.07      0.34 o
  -6  -2   2      165.13      163.10      4.48 o
  -5  -2   2       48.24       58.50      1.78 o
  -4  -2   2      952.92      903.07     25.13 o
  -3  -2   2     1781.84     1844.39     61.81 o
  -2  -2   2    24688.27    17294.21    901.12 o
  -1  -2   2    23403.23    16144.90    640.83 o
   0  -2   2       18.91       23.47      0.98 o
   1  -2   2     2780.50     3149.27    121.96 o
   2  -2   2        0.43        0.62      0.52 o
   3  -2   2       22.12       19.89      1.73 o
   4  -2   2     2720.53     3547.31    158.72 o
   5  -2   2     2561.29     3134.36    145.06 o
   6  -2   2      436.77      493.99     22.75 o
   7  -2   2      176.91      167.06      7.07 o
   8  -2   2        2.59        4.83      1.46 o
   9  -2   2        7.49        7.12      2.26 o
  10  -2   2        8.71        6.83      1.98 o
  11  -2   2        9.65        3.35      2.61 o
  12  -2   2        6.90        0.23      1.25 o
 -12  -1   2        1.46        1.18      0.91 o
 -11  -1   2        5.92        6.85      1.32 o
 -10  -1   2       95.22       97.67      4.97 o
  -9  -1   2      225.61      232.52     10.24 o
  -8  -1   2        1.76        0.91      0.59 o
  -7  -1   2       46.47       51.18      2.20 o
  -6  -1   2      731.23      679.84     31.29 o
  -5  -1   2       14.42        5.32      1.73 o
  -4  -1   2      132.04      128.65      5.86 o
  -3  -1   2      772.04      681.32     18.21 o
  -2  -1   2     1186.01     1117.18     25.12 o
  -1  -1   2      272.04      381.83      7.06 o
   0  -1   2     2177.09     2175.80     70.56 o
   1  -1   2     1277.46     1286.11    103.68 o
   2  -1   2       31.32       36.06      2.14 o
   3  -1   2      545.17      583.34     16.76 o
   4  -1   2      129.29      115.23      4.10 o
   5  -1   2      233.49      236.36      7.60 o
   6  -1   2     1615.84     1730.20     71.33 o
   7  -1   2       10.19       10.41      2.42 o
   8  -1   2        0.22        0.34      0.77 o
   9  -1   2      389.51      415.76     18.00 o
  10  -1   2      128.33      137.20      8.20 o
  11  -1   2        0.69        1.01      1.70 o
  12  -1   2        0.85       -0.06      0.91 o
 -13   0   2       20.16       24.55      4.34 o
 -12   0   2        1.06        0.15      0.70 o
 -11   0   2        0.12        0.15      1.13 o
 -10   0   2       34.15       35.15      4.15 o
  -9   0   2        3.95        4.42      1.34 o
  -8   0   2       49.73       33.57      2.20 o
  -7   0   2       36.10       28.57      2.66 o
  -6   0   2      286.70      268.26      8.58 o
  -5   0   2        6.54        5.12      0.77 o
  -4   0   2      833.28      795.38     35.38 o
  -3   0   2     1466.36     1531.81     68.91 o
  -2   0   2      598.77       25.74      1.98 o
  -1   0   2      196.93      169.37      2.68 o
   0   0   2      213.84      161.46     37.95 o
   1   0   2     1638.60     1752.48     58.69 o
   2   0   2     1383.01     1408.79     78.32 o
   3   0   2     1185.34     1215.91     40.82 o
   4   0   2      255.36      264.71      8.43 o
   5   0   2      937.39      872.69     55.17 o
   6   0   2       22.42       18.76      2.01 o
   7   0   2      851.60      851.06     45.30 o
   8   0   2      264.03      263.92     16.84 o
   9   0   2      259.06      162.97     54.71 o
  10   0   2       43.64       50.40      5.38 o
  11   0   2       86.20       87.16      5.45 o
  12   0   2       21.37       23.50     14.99 o
 -12   1   2        0.34       -0.14      0.89 o
 -11   1   2       18.31       16.48      2.76 o
 -10   1   2       28.66       28.81      2.96 o
  -9   1   2      116.50      127.16      6.48 o
  -8   1   2       82.69       85.74      5.68 o
  -7   1   2      112.52      121.30      7.47 o
  -6   1   2      572.35      669.70     46.32 o
  -5   1   2        4.35        2.96      0.77 o
  -4   1   2        3.46        4.24      1.08 o
  -3   1   2        4.23        8.38      1.28 o
  -1   1   2      693.06      701.85     20.28 o
   0   1   2       35.67       42.09      2.20 o
   1   1   2       28.19       14.40      1.36 o
   2   1   2      490.38      454.42     11.78 o
   3   1   2      136.61      112.21     10.09 o
   4   1   2       24.93       17.52      1.33 o
   5   1   2     1978.85     2030.86     78.18 o
   6   1   2     1128.84     1172.73     40.98 o
   7   1   2      355.30      374.63     13.70 o
   8   1   2       44.84       36.26     21.27 o
   9   1   2        8.61        8.66      1.86 o
  10   1   2      127.89      120.02      8.80 o
  11   1   2      108.55      108.01      5.72 o
  12   1   2       42.36       48.67      4.59 o
 -12   2   2        0.85       -0.91      1.15 o
 -11   2   2      140.93      150.32      7.76 o
 -10   2   2        3.77        6.69      1.71 o
  -9   2   2       10.58       11.34      2.43 o
  -8   2   2      451.64      424.09    181.56 o
  -7   2   2      269.18      252.32      9.40 o
  -6   2   2      656.12      683.54     59.93 o
  -5   2   2      380.49      384.15     11.63 o
  -4   2   2      443.77      446.35     18.06 o
  -3   2   2       28.80       23.90      2.17 o
  -2   2   2     1871.86     1676.81     67.56 o
  -1   2   2     5704.64     3647.07   1349.77 o
   0   2   2       19.50       25.29      1.39 o
   1   2   2      743.40      826.91     45.04 o
   2   2   2       71.10       76.59      2.57 o
   3   2   2      185.60      175.77      4.61 o
   4   2   2      953.26     1051.67     32.63 o
   5   2   2       96.49       99.75      3.32 o
   6   2   2      387.66      408.51     13.45 o
   7   2   2       26.31       24.88      1.85 o
   8   2   2      373.86      392.64     14.67 o
   9   2   2       93.19       83.15      4.16 o
  10   2   2       36.66       27.47      8.44 o
  11   2   2       18.21       24.00      2.34 o
  12   2   2        8.20        6.81      1.93 o
 -11   3   2        9.31        5.25      4.49 o
 -10   3   2      284.31      280.60     13.16 o
  -9   3   2       34.11       36.39      3.81 o
  -8   3   2       42.12       37.45      3.14 o
  -7   3   2       51.10       42.82     12.98 o
  -6   3   2      110.96      108.06      4.62 o
  -5   3   2       43.00       42.95      3.75 o
  -4   3   2      279.05      276.10     11.99 o
  -3   3   2     1741.73     1940.86    101.12 o
  -2   3   2        0.23        2.02      0.44 o
  -1   3   2      976.96      940.58     26.07 o
   0   3   2       18.67       18.99      1.38 o
   1   3   2      588.86      591.31     15.70 o
   2   3   2      910.50     1023.14     31.57 o
   3   3   2     1739.55     1961.71     71.92 o
   4   3   2      472.00      537.12     15.35 o
   5   3   2       36.76       46.45      2.71 o
   6   3   2       25.45       23.42      2.34 o
   7   3   2      298.30      299.19      9.14 o
   8   3   2       63.83       63.19      3.27 o
   9   3   2      277.88      278.02     13.21 o
  10   3   2      277.81      200.17     53.54 o
  11   3   2        0.50       -0.14      0.59 o
 -12   4   2       21.57       23.08      5.33 o
 -11   4   2       22.49       27.42      5.13 o
 -10   4   2        5.29        3.80      1.67 o
  -9   4   2        0.44       -0.53      1.15 o
  -8   4   2       10.17       11.61      2.23 o
  -7   4   2        0.53       -0.34      0.84 o
  -6   4   2      235.58      213.69     11.83 o
  -5   4   2      196.40      176.00      9.14 o
  -4   4   2       11.45       17.16      2.37 o
  -3   4   2      290.41      273.02      7.27 o
  -2   4   2     4048.98     4619.07    419.62 o
  -1   4   2       23.94       21.58      0.72 o
   0   4   2       19.89       23.59      2.02 o
   1   4   2     1017.05     1046.92     25.62 o
   2   4   2       82.77       68.43      1.82 o
   3   4   2       32.97       23.23      3.11 o
   4   4   2      256.12      238.09      6.94 o
   5   4   2      269.33      295.80     15.08 o
   6   4   2       88.57       80.93      2.72 o
   7   4   2       20.81       19.88      1.67 o
   8   4   2        1.81        2.46      0.73 o
   9   4   2        2.82        2.73      2.71 o
  10   4   2       13.06       13.43      4.04 o
  11   4   2        0.76       -0.84      0.73 o
 -12   5   2       72.87       99.22     11.65 o
 -11   5   2        2.06        5.32      3.15 o
  -9   5   2       48.54       13.42      5.33 o
  -8   5   2       77.87       85.15      8.00 o
  -7   5   2      118.02       74.09      7.02 o
  -6   5   2      151.10      158.20     10.40 o
  -5   5   2      280.12      281.44     19.91 o
  -4   5   2      206.53      212.35      7.32 o
  -3   5   2      587.27      595.33     17.38 o
  -2   5   2      396.93      410.61     10.50 o
  -1   5   2      287.57      281.85      5.27 o
   0   5   2      134.26      127.76      3.52 o
   1   5   2       59.37       76.15      2.52 o
   2   5   2       11.78       17.76      2.00 o
   3   5   2       27.38       30.52      1.68 o
   4   5   2      222.09      233.72      6.14 o
   5   5   2        2.67        0.90      0.89 o
   6   5   2       37.33       46.45      2.30 o
   7   5   2        0.02       -0.02      0.42 o
   8   5   2       44.10       39.38      3.21 o
   9   5   2       26.87       15.72      8.88 o
  10   5   2       67.48       64.79     13.67 o
  11   5   2        0.04        0.30      0.52 o
 -11   6   2        2.99        1.77      2.56 o
  -9   6   2        1.74        2.56      3.35 o
  -8   6   2       52.23       60.90      7.01 o
  -7   6   2      164.15      103.49      8.71 o
  -6   6   2       17.90       22.12      1.80 o
  -5   6   2     1357.12     1486.18     57.23 o
  -4   6   2       16.13       19.22      1.78 o
  -3   6   2     1225.93     1263.82     43.73 o
  -2   6   2      230.10      238.79      6.37 o
  -1   6   2        8.33        9.29      0.67 o
   0   6   2       26.50       31.33      1.54 o
   1   6   2      477.72      477.92     14.65 o
   2   6   2      101.89      112.14      6.63 o
   3   6   2        0.03        0.11      0.31 o
   4   6   2       20.17       22.94      2.38 o
   5   6   2       13.31       12.11      0.91 o
   6   6   2       66.01       74.08      2.34 o
   7   6   2       29.40       27.73      1.36 o
   8   6   2      131.78      136.76      3.98 o
   9   6   2       70.17       67.59      3.34 o
  10   6   2        1.71        1.25      0.94 o
 -11   7   2        5.62        6.80      3.94 o
 -10   7   2       45.04      424.07     67.29 o
  -9   7   2       24.37       12.23      5.92 o
  -8   7   2       99.16      116.21     10.77 o
  -7   7   2      332.99      269.93     69.47 o
  -6   7   2      482.14      491.93     26.33 o
  -5   7   2       63.55       65.93      3.81 o
  -4   7   2      843.76      830.93     28.74 o
  -3   7   2        1.82        1.58      0.85 o
  -2   7   2       10.20        7.87      1.93 o
  -1   7   2        0.03        1.19      0.74 o
   0   7   2        0.13        0.29      0.42 o
   1   7   2      443.48      411.12     11.09 o
   2   7   2        7.12        3.58      0.83 o
   3   7   2       26.91       24.04      1.97 o
   4   7   2        0.65       -0.20      0.69 o
   5   7   2        0.43       -0.01      0.48 o
   6   7   2      142.49      137.10      4.63 o
   7   7   2        0.27        1.58      0.55 o
   8   7   2       12.59       16.26      1.08 o
   9   7   2        1.08        1.09      0.67 o
 -10   8   2       57.54       57.28     11.30 o
  -9   8   2       41.18       41.67      8.68 o
  -8   8   2       13.86       16.88      4.88 o
  -7   8   2      211.57      204.41     10.38 o
  -6   8   2      616.80      648.21     32.61 o
  -5   8   2      161.64      155.74      6.34 o
  -4   8   2        7.03       11.27      1.41 o
  -3   8   2       16.01       13.71      1.77 o
  -2   8   2       38.27       38.25      2.50 o
  -1   8   2      177.61      188.68      7.15 o
   0   8   2      317.75      316.39      8.16 o
   1   8   2      140.51      143.98      4.98 o
   2   8   2      328.17      341.66     10.67 o
   3   8   2       36.07       34.90      2.17 o
   4   8   2      526.13      539.59     17.95 o
   5   8   2        1.79        1.49      1.08 o
   6   8   2       82.50       76.81      3.21 o
   7   8   2       53.86       44.79      2.21 o
   8   8   2       23.23       21.10      7.79 o
   9   8   2        0.54        1.08      3.35 o
  -9   9   2       55.89       61.24      6.22 o
  -8   9   2        6.11        6.89      1.42 o
  -7   9   2        3.66        1.44      0.82 o
  -6   9   2        0.20        0.25      0.80 o
  -5   9   2        1.29        3.84      0.98 o
  -4   9   2       27.82       18.10      1.59 o
  -3   9   2      109.46       95.51      5.64 o
  -2   9   2       63.18       80.00      3.22 o
  -1   9   2       68.18       63.53      2.80 o
   0   9   2      195.30      189.13      5.87 o
   1   9   2        8.84        9.42      1.07 o
   2   9   2      520.61      518.02     18.80 o
   3   9   2       42.74       37.47      1.76 o
   4   9   2       40.21       40.56      1.92 o
   5   9   2       21.54       22.46      1.40 o
   6   9   2        0.44        0.82      0.77 o
   7   9   2        1.40       -1.68      1.97 o
   8   9   2       27.17       32.84      9.67 o
  -8  10   2       27.82        1.78      3.95 o
  -7  10   2        5.74        5.10      1.19 o
  -6  10   2        0.09        1.33      0.86 o
  -5  10   2        0.13       -0.70      0.63 o
  -4  10   2       40.10       34.72      2.53 o
  -3  10   2      113.59      109.74      4.96 o
  -2  10   2       89.38       96.13      5.80 o
  -1  10   2       49.54       59.29      2.61 o
   0  10   2      141.08      134.13      6.22 o
   1  10   2        3.52        2.05      0.89 o
   2  10   2        4.14        4.98      1.03 o
   3  10   2        0.80        1.40      0.74 o
   4  10   2        3.49        0.94      0.49 o
   5  10   2        0.06        0.54      0.64 o
   6  10   2        0.01        1.18      1.77 o
  -6  11   2       98.34      108.39      5.68 o
  -5  11   2        0.06        1.92      1.04 o
  -4  11   2        0.34       -0.45      0.76 o
  -3  11   2       30.63       28.18      2.88 o
  -2  11   2       26.27       29.10      3.30 o
  -1  11   2        4.29        4.07      1.51 o
   0  11   2       80.89       76.91      3.51 o
   1  11   2       27.64       33.54      2.22 o
   2  11   2        0.92        0.44      0.52 o
   3  11   2        0.05        0.89      0.81 o
   4  11   2        1.89        0.89      0.72 o
   5  11   2        2.25        3.84      2.37 o
  -4  12   2        5.56        5.04      2.79 o
  -3  12   2       37.97       40.69      4.74 o
  -2  12   2       25.78       34.01      3.17 o
  -1  12   2        0.18       -0.14      1.08 o
   0  12   2       11.05       17.89      1.75 o
   1  12   2        7.01        5.86      1.07 o
   2  12   2        4.56        3.87      0.90 o
   3  12   2        6.16        9.27      2.86 o
  -3 -13   3       38.69       38.37      5.92 o
  -2 -13   3        0.96        0.23      1.01 o
  -1 -13   3        0.10        0.30      0.50 o
   0 -13   3        5.57        4.00      1.96 o
   1 -13   3        1.14        1.14      1.53 o
   2 -13   3        6.69        5.14      3.50 o
   3 -13   3        0.29       -0.07      0.73 o
   4 -13   3        0.94        1.23      1.18 o
  -6 -12   3       11.60        8.48      3.94 o
  -5 -12   3       10.80       15.97      4.54 o
  -4 -12   3        0.11       -0.20      2.37 o
  -3 -12   3       46.50       42.73      6.12 o
  -2 -12   3      104.54       92.19      6.52 o
  -1 -12   3       25.10       26.06      1.81 o
   0 -12   3       13.99        9.16      1.94 o
   1 -12   3        6.55        5.61      1.58 o
   2 -12   3      210.36      213.73      9.14 o
   3 -12   3      135.74      133.10      8.17 o
   4 -12   3        2.44        2.28      1.40 o
   5 -12   3        3.49        2.56      1.19 o
   6 -12   3       12.77       11.27      2.02 o
  -7 -11   3        0.23       -2.27      2.66 o
  -6 -11   3      109.19      123.52     12.35 o
  -5 -11   3       76.51       89.26      9.78 o
  -4 -11   3       15.68       19.82      4.44 o
  -3 -11   3        3.64        4.04      1.71 o
  -2 -11   3        0.18        0.16      0.26 o
  -1 -11   3       47.24       43.66      2.09 o
   0 -11   3        6.06        5.77      1.13 o
   1 -11   3       53.36       49.05      2.99 o
   2 -11   3       88.85       83.26      3.94 o
   3 -11   3      136.41      128.10      5.08 o
   4 -11   3      107.86      112.14      5.57 o
   5 -11   3        0.05       -0.73      0.95 o
   6 -11   3        1.72        0.27      0.75 o
   7 -11   3        6.75        7.30      1.82 o
  -8 -10   3        8.45        8.28      3.84 o
  -7 -10   3       25.34       33.83     10.06 o
  -6 -10   3       65.31       63.38      8.00 o
  -5 -10   3       36.52       39.36      6.02 o
  -4 -10   3       27.30       31.17      5.23 o
  -3 -10   3      159.34      161.18      8.01 o
  -2 -10   3       21.14       23.60      3.28 o
  -1 -10   3       60.49       61.02      2.46 o
   0 -10   3      202.07      187.79      6.51 o
   1 -10   3        0.00        0.01      1.09 o
   2 -10   3      539.53      504.77     15.71 o
   3 -10   3      177.47      172.62      6.63 o
   4 -10   3       70.52       71.34      4.17 o
   5 -10   3      191.96      199.87      8.47 o
   6 -10   3        9.27        8.72      2.00 o
   7 -10   3       26.19       26.61      2.90 o
   8 -10   3        0.57       -0.28      1.34 o
  -9  -9   3       18.68       21.69      5.52 o
  -8  -9   3        0.05       -0.79      3.25 o
  -7  -9   3      211.17      209.05     16.15 o
  -6  -9   3       13.44       12.92      5.92 o
  -5  -9   3       30.96       39.46      5.33 o
  -4  -9   3       23.49       30.97      4.64 o
  -3  -9   3      110.67      110.35      5.98 o
  -2  -9   3      696.45      800.13    106.11 o
  -1  -9   3       31.45       29.49      1.63 o
   0  -9   3       12.58       12.08      0.89 o
   1  -9   3      166.51      162.71      5.16 o
   2  -9   3        0.31        1.94      0.87 o
   3  -9   3      105.97      104.85      4.59 o
   4  -9   3       54.01       56.15      3.13 o
   5  -9   3      113.56      116.56      5.88 o
   6  -9   3      103.21      111.88      5.89 o
   7  -9   3       15.21       15.42      2.25 o
   8  -9   3        2.51        2.52      3.35 o
   9  -9   3        1.68        1.68      2.46 o
 -10  -8   3        0.59        0.99      3.45 o
  -9  -8   3      104.68      110.66     11.36 o
  -8  -8   3       35.50       44.79      6.51 o
  -7  -8   3       65.40       59.83      6.81 o
  -6  -8   3       20.07       28.60      4.44 o
  -5  -8   3       40.37       42.33      5.03 o
  -4  -8   3        1.54        1.97      1.68 o
  -3  -8   3       48.23       46.16      3.44 o
  -2  -8   3      188.91      162.35      9.12 o
  -1  -8   3        1.86        2.09      0.41 o
   0  -8   3      709.31      712.68     16.19 o
   1  -8   3        0.01       -0.34      0.68 o
   2  -8   3      155.27      157.09      5.14 o
   3  -8   3       50.41       45.92      2.83 o
   4  -8   3      271.21      259.71      8.24 o
   5  -8   3      158.31      158.12      6.16 o
   6  -8   3       91.06       90.97      9.43 o
   7  -8   3       30.53       36.23      4.07 o
   8  -8   3       38.79       41.11      4.60 o
   9  -8   3       29.65       30.97      6.12 o
  10  -8   3        6.53        2.43      2.25 o
 -11  -7   3        0.63        0.39      1.77 o
 -10  -7   3       44.73       42.82      6.71 o
  -9  -7   3       45.37       51.51      6.81 o
  -8  -7   3        0.09        1.48      1.77 o
  -7  -7   3       10.51        7.10      2.76 o
  -6  -7   3      214.30      218.61     13.59 o
  -5  -7   3      204.42      207.33     12.30 o
  -4  -7   3        2.25        4.73      1.97 o
  -3  -7   3       23.62       24.06      2.30 o
  -2  -7   3      775.41      752.39     19.12 o
  -1  -7   3      428.25      402.34      8.19 o
   0  -7   3      103.82      105.37      3.27 o
   1  -7   3       54.15       58.22      2.06 o
   2  -7   3       38.60       52.07      3.46 o
   3  -7   3      190.85      206.55      6.03 o
   4  -7   3        1.34        1.87      0.83 o
   5  -7   3        0.02        0.39      1.39 o
   6  -7   3        3.16        4.68      1.67 o
   7  -7   3       95.66       98.54      6.46 o
   8  -7   3      128.20      120.85      7.83 o
   9  -7   3        9.91        4.57      4.54 o
  10  -7   3        1.31        0.28      1.35 o
 -11  -6   3        4.59        3.45      2.76 o
 -10  -6   3        2.34        1.58      2.17 o
  -9  -6   3       82.97       92.75      8.89 o
  -8  -6   3       23.15       20.71      6.31 o
  -7  -6   3      147.51      157.20     10.69 o
  -6  -6   3        7.69        4.93      3.35 o
  -5  -6   3       14.58       16.47      2.86 o
  -4  -6   3      370.41      339.30     16.39 o
  -3  -6   3      283.30      264.61      8.74 o
  -2  -6   3      171.75      168.46      2.74 o
  -1  -6   3        4.40        8.42      1.08 o
   0  -6   3      452.16      453.95      9.36 o
   1  -6   3      389.59      422.77     18.98 o
   2  -6   3      210.24      185.96      4.88 o
   3  -6   3       62.89       68.38      2.69 o
   4  -6   3      183.76      187.88      8.83 o
   5  -6   3       27.90       35.71      3.46 o
   6  -6   3       28.26       30.45      3.40 o
   7  -6   3      117.11      111.76      6.61 o
   8  -6   3       42.45       49.83      7.68 o
   9  -6   3      177.40      189.99     10.92 o
  10  -6   3        3.36        0.16      1.18 o
  11  -6   3        1.98        0.19      1.57 o
 -11  -5   3      163.27      176.80     20.88 o
 -10  -5   3       17.82       14.37      1.19 o
  -9  -5   3        2.80        2.97      0.48 o
  -8  -5   3      262.11      265.22      5.39 o
  -7  -5   3        3.25        1.63      0.23 o
  -6  -5   3      330.41      335.78     16.74 o
  -5  -5   3       41.57       41.96      3.75 o
  -4  -5   3      773.65      711.45     32.63 o
  -3  -5   3       16.97       13.08      1.71 o
  -2  -5   3        7.95       18.04      0.84 o
  -1  -5   3      224.93      213.04      3.86 o
   0  -5   3      260.76      238.43      5.53 o
   1  -5   3       24.10       21.87      1.54 o
   2  -5   3       12.50        6.95      1.10 o
   3  -5   3      254.62      250.91      7.96 o
   4  -5   3      400.23      443.66     14.48 o
   5  -5   3       11.84        9.60      1.95 o
   6  -5   3        0.21        0.79      0.91 o
   7  -5   3      414.51      455.15     20.57 o
   8  -5   3       20.89       18.90      2.99 o
   9  -5   3       26.04       22.80      3.47 o
  10  -5   3        5.99       -0.13      1.29 o
  11  -5   3        9.83        0.22      1.25 o
 -12  -4   3        0.15        1.38      1.97 o
 -11  -4   3        8.22        7.87      1.66 o
 -10  -4   3       69.77      105.14     24.14 o
  -9  -4   3      173.13      179.19      5.86 o
  -8  -4   3      202.78      212.82      6.39 o
  -7  -4   3       20.79       25.25      1.68 o
  -6  -4   3       16.68       13.57      0.55 o
  -5  -4   3      426.11      431.44      8.18 o
  -4  -4   3      689.94      667.65     18.35 o
  -3  -4   3      254.97      249.57      6.19 o
  -2  -4   3       28.81       37.50      1.93 o
  -1  -4   3       57.79       60.20      1.28 o
   0  -4   3      168.45      156.04      5.56 o
   1  -4   3        5.45        5.68      0.76 o
   2  -4   3      920.76      961.98     30.45 o
   3  -4   3      277.29      265.29      8.42 o
   4  -4   3        6.82       10.97      1.73 o
   5  -4   3      451.79      494.89     65.58 o
   6  -4   3        5.04        6.49      1.60 o
   7  -4   3      113.39      114.38     29.43 o
   8  -4   3       11.09       21.29      2.92 o
   9  -4   3       69.26       72.82      5.47 o
  10  -4   3       12.79       -0.04      0.90 o
  11  -4   3       15.17        0.74      1.42 o
 -12  -3   3       48.33       49.29      3.52 o
 -11  -3   3       24.90       34.43      3.48 o
 -10  -3   3        3.10        3.08      1.36 o
  -9  -3   3      220.05      206.31      8.18 o
  -8  -3   3      466.67      438.03     13.41 o
  -7  -3   3      131.91      141.63      4.99 o
  -6  -3   3      443.86      451.71     13.25 o
  -5  -3   3        6.04       12.32      1.06 o
  -4  -3   3       99.97       90.14      1.58 o
  -3  -3   3      576.45      613.06     13.75 o
  -2  -3   3       82.06       59.67      1.30 o
  -1  -3   3      156.00      126.48      2.36 o
   0  -3   3      604.62      703.75     17.34 o
   1  -3   3     3048.42     3748.30    192.65 o
   2  -3   3        3.42        5.03      1.07 o
   3  -3   3      207.54      206.38      6.59 o
   4  -3   3      359.91      371.32     11.76 o
   5  -3   3       15.95       14.28      2.63 o
   6  -3   3       31.84       35.59      4.13 o
   7  -3   3       38.26       40.21      3.37 o
   8  -3   3       59.99       60.83      5.31 o
   9  -3   3        1.63        2.38      1.42 o
  10  -3   3        6.17        3.77      2.76 o
  11  -3   3       17.30       -0.32      1.40 o
  12  -3   3        8.20        0.02      1.18 o
 -12  -2   3        4.02        3.42      1.22 o
 -11  -2   3       19.71       17.54      1.99 o
 -10  -2   3       57.42       66.44      4.15 o
  -9  -2   3       71.90       68.84      4.05 o
  -8  -2   3      338.20      344.69     14.05 o
  -7  -2   3      708.56      749.14     25.14 o
  -6  -2   3      417.14      319.68     96.54 o
  -5  -2   3      196.15      189.10      6.17 o
  -4  -2   3       75.53       69.97      2.08 o
  -3  -2   3        9.69        2.41      0.49 o
  -2  -2   3      501.98      530.37     18.49 o
  -1  -2   3    25259.10    20079.64    943.74 o
   0  -2   3    17166.53    13475.24    634.85 o
   1  -2   3       36.22       62.71     17.64 o
   2  -2   3      652.16      666.09     19.83 o
   3  -2   3     1007.81     1027.07     62.25 o
   4  -2   3       95.88       96.62     19.81 o
   5  -2   3        7.37        2.91      1.57 o
   6  -2   3      229.55      273.78     10.86 o
   7  -2   3       22.29       24.69      7.74 o
   8  -2   3      196.40      260.58     69.65 o
   9  -2   3      266.85      210.00     39.71 o
  10  -2   3        1.62       -1.66      1.48 o
  11  -2   3       30.19       35.02     19.97 o
  12  -2   3        2.31        0.48      1.46 o
 -12  -1   3        1.93        2.86      1.58 o
 -11  -1   3        0.13        1.38      1.18 o
 -10  -1   3       31.17       34.92      3.26 o
  -9  -1   3        3.92        4.83      1.48 o
  -8  -1   3      124.02      134.78      8.41 o
  -7  -1   3        3.06        5.62      1.28 o
  -6  -1   3        7.47       10.25      1.28 o
  -5  -1   3      388.32      399.70     11.29 o
  -4  -1   3     1740.57     1765.12     59.54 o
  -3  -1   3     1951.22     1988.89     67.54 o
  -2  -1   3      561.42      576.42     10.34 o
  -1  -1   3        2.84       10.33      0.65 o
   0  -1   3      915.75      894.10     25.64 o
   1  -1   3       16.05       17.88      2.66 o
   2  -1   3      457.48      390.15     32.39 o
   3  -1   3      191.54      175.44      5.53 o
   4  -1   3      189.54      207.05      6.60 o
   5  -1   3       30.65       34.09      2.30 o
   6  -1   3       53.08       49.74      7.21 o
   7  -1   3       14.50       17.58      2.68 o
   8  -1   3      154.63      152.29      9.22 o
   9  -1   3        3.32        5.57      1.74 o
  10  -1   3       37.29       40.50      7.35 o
  11  -1   3       64.94       68.80      6.08 o
  12  -1   3       33.58       40.11      5.05 o
 -12   0   3       68.70       63.58      5.92 o
 -11   0   3       44.95       54.86      5.13 o
 -10   0   3       70.43       75.74      5.53 o
  -9   0   3       11.73       12.03      3.16 o
  -8   0   3       90.80       92.92      5.63 o
  -7   0   3      328.73      369.80     16.16 o
  -6   0   3      507.07      495.95     24.75 o
  -5   0   3        5.79        6.90      1.28 o
  -4   0   3        1.94        5.84      0.64 o
  -3   0   3      795.31      803.83     22.31 o
  -2   0   3      427.94      393.13     11.55 o
  -1   0   3       93.65       85.66      1.85 o
   0   0   3     2606.23     2832.83    111.46 o
   1   0   3      183.54      189.15      6.32 o
   2   0   3      238.71      206.33      6.02 o
   3   0   3        2.56        1.36      3.01 o
   4   0   3       16.13       24.48      1.81 o
   5   0   3        0.02        1.30      0.73 o
   6   0   3      534.39      514.14     18.85 o
   7   0   3       39.95       38.50      3.70 o
   8   0   3       94.95       89.53      6.87 o
   9   0   3      246.93      221.99     10.56 o
  10   0   3       81.54       82.83      5.80 o
  11   0   3        2.26       -0.15      2.02 o
  12   0   3        1.60        1.30      1.63 o
 -12   1   3       47.61       50.52      5.72 o
 -11   1   3       25.75       26.04      6.31 o
 -10   1   3       48.12       43.72      6.22 o
  -9   1   3       69.34       -1.38      1.98 o
  -8   1   3       45.33       34.94      5.43 o
  -7   1   3        2.22       -1.77      1.87 o
  -6   1   3        1.86        2.56      1.18 o
  -5   1   3      335.02      306.72     12.61 o
  -4   1   3      690.42      746.43     31.05 o
  -3   1   3      537.08       17.00      2.04 o
  -2   1   3      710.18      655.66     25.85 o
  -1   1   3     1831.93     1900.95     65.92 o
   0   1   3       32.94       32.18      6.32 o
   1   1   3      191.34      132.40     42.61 o
   2   1   3       61.43       56.91      2.41 o
   3   1   3       26.40       26.33      1.64 o
   4   1   3      581.25      622.19     20.20 o
   5   1   3      428.77      436.63     13.50 o
   6   1   3      359.59      341.22     11.29 o
   7   1   3      522.30      486.51     16.90 o
   8   1   3       22.24       27.16      3.99 o
   9   1   3       21.12       23.57      2.85 o
  10   1   3        1.02        0.93      0.94 o
  11   1   3       26.75       30.63      3.03 o
  12   1   3      152.80      155.47      9.73 o
 -12   2   3        1.35        0.39      1.48 o
 -11   2   3       35.01       38.57      5.33 o
 -10   2   3        0.43        0.99      2.17 o
  -9   2   3       19.66       21.20      3.55 o
  -8   2   3       65.95       39.90      4.15 o
  -7   2   3       17.44       11.44      2.27 o
  -6   2   3      553.22      599.36     27.58 o
  -5   2   3      842.83      899.04     41.26 o
  -4   2   3      420.62      410.41     16.70 o
  -2   2   3      782.93      833.11     35.10 o
  -1   2   3      747.82      670.62     13.89 o
   0   2   3     1843.59     2088.02     76.00 o
   1   2   3     1707.74     1860.16     67.81 o
   2   2   3      541.27      510.70     49.18 o
   3   2   3       80.35       72.63      3.17 o
   4   2   3      155.42      190.00      7.47 o
   5   2   3       63.48       80.49      3.86 o
   6   2   3       33.65       48.96      2.55 o
   7   2   3        0.01        1.66      1.01 o
   8   2   3       62.71       63.32      4.23 o
   9   2   3       72.93       76.38      4.50 o
  10   2   3       48.55       50.14      5.23 o
  11   2   3        4.65        1.93      1.08 o
 -11   3   3        6.01        0.69      1.58 o
 -10   3   3       56.16       46.89      8.19 o
  -9   3   3      658.96      644.86     37.23 o
  -8   3   3     1134.70     1342.98     77.43 o
  -7   3   3      186.91      196.36     11.31 o
  -6   3   3       82.45       66.63      5.04 o
  -5   3   3      850.22      832.13     39.23 o
  -4   3   3      106.94       88.74      7.72 o
  -3   3   3     1944.30     1976.22    309.15 o
  -2   3   3       58.87       99.47      8.01 o
  -1   3   3       33.28       22.95      1.23 o
   0   3   3      789.82      882.74     22.01 o
   1   3   3     1462.39     1683.01     77.78 o
   2   3   3      287.40      266.09      8.16 o
   3   3   3      311.67      363.36     10.25 o
   4   3   3      115.30      131.78     11.34 o
   5   3   3      138.51      191.27     58.89 o
   6   3   3       47.08       42.59      2.27 o
   7   3   3        1.75        2.51      0.84 o
   8   3   3        2.37        3.25      0.98 o
   9   3   3        0.57        1.08      0.84 o
  10   3   3        5.81        5.39      1.92 o
  11   3   3        0.01       -0.12      0.89 o
 -12   4   3       44.29       60.18      8.19 o
 -11   4   3        8.49       32.24     15.67 o
 -10   4   3        9.70        0.59      2.27 o
  -9   4   3      173.74      189.43     13.17 o
  -8   4   3      170.09      192.35     12.78 o
  -7   4   3      174.17      182.45     11.50 o
  -6   4   3      130.41      137.32      8.61 o
  -5   4   3        1.73        3.25      1.58 o
  -4   4   3        0.25        0.37      0.69 o
  -3   4   3      248.20      214.16      5.15 o
  -2   4   3      586.85      634.66     33.50 o
  -1   4   3     2517.70     2941.68    174.96 o
   0   4   3      243.75      288.13      7.96 o
   1   4   3      194.13      180.34      4.06 o
   2   4   3       92.49       87.93      3.08 o
   3   4   3       62.99       61.77      2.41 o
   4   4   3      423.48      434.34     13.76 o
   5   4   3        2.57        2.93      1.18 o
   6   4   3      160.51      162.56      6.33 o
   7   4   3        0.61        1.08      0.63 o
   8   4   3       52.89       49.91      3.12 o
   9   4   3        0.15        0.12      0.52 o
  10   4   3        2.13        3.57      1.41 o
  11   4   3        0.04       -0.59      0.95 o
 -11   5   3        0.33        1.68      3.35 o
 -10   5   3        1.46       -5.03      8.38 o
  -9   5   3        5.18        6.70      2.96 o
  -8   5   3        2.91        2.66      1.97 o
  -7   5   3       14.11        9.56      2.96 o
  -6   5   3      161.83      162.88     10.60 o
  -5   5   3      745.23      777.21     24.57 o
  -4   5   3       55.64       50.20      2.17 o
  -3   5   3      133.95      121.94      2.86 o
  -2   5   3       75.39       68.41      3.65 o
  -1   5   3      230.78      202.27      5.69 o
   0   5   3        4.75        8.09      0.82 o
   1   5   3      246.23      239.56      6.66 o
   2   5   3      302.69      323.13      8.52 o
   3   5   3      119.40      122.36      4.52 o
   4   5   3      106.78      116.61      3.91 o
   5   5   3       24.05       23.24      1.60 o
   6   5   3       12.07       12.47      1.22 o
   7   5   3        9.19        9.52      1.12 o
   8   5   3       13.09        9.75      2.02 o
   9   5   3        1.63        3.01      0.91 o
  10   5   3        5.70        8.42      5.27 o
 -11   6   3       10.22       10.75      6.31 o
 -10   6   3       82.16        0.30      4.84 o
  -9   6   3      181.46      200.00     15.54 o
  -8   6   3       11.60       11.34      3.55 o
  -7   6   3      469.29      483.66     15.79 o
  -6   6   3        1.00        1.73      0.74 o
  -5   6   3      177.70      190.53      5.86 o
  -4   6   3       52.09       43.95      3.85 o
  -3   6   3      304.31      288.86      7.07 o
  -2   6   3       54.98       60.29      3.11 o
  -1   6   3      345.02      324.94      8.14 o
   0   6   3     1094.08     1119.28     39.53 o
   1   6   3       88.97       87.25      4.73 o
   2   6   3      149.53      142.22      4.69 o
   3   6   3       38.35       41.12      1.78 o
   4   6   3      191.98      187.29      5.06 o
   5   6   3       91.28       86.93      3.34 o
   6   6   3       65.40       60.52      2.39 o
   7   6   3        6.55       12.69      1.87 o
   8   6   3        7.19        2.35      2.42 o
   9   6   3        1.09        1.03      0.66 o
  10   6   3        5.45        1.29      0.84 o
 -10   7   3        0.01        2.17      4.04 o
  -9   7   3       39.22       41.47      2.76 o
  -8   7   3       34.55       47.27      9.87 o
  -7   7   3        0.83        2.38      0.77 o
  -6   7   3       54.98       54.30      2.39 o
  -5   7   3      108.43      108.61      3.53 o
  -4   7   3      502.40      482.56     15.36 o
  -3   7   3      321.73      323.26      8.67 o
  -2   7   3      739.90      707.28     26.59 o
  -1   7   3      171.49      184.21      5.19 o
   0   7   3      357.79      337.07     10.21 o
   1   7   3        0.61        0.82      1.53 o
   2   7   3       53.79       61.01      5.97 o
   3   7   3       10.19        9.97      2.17 o
   4   7   3      552.88      522.13     19.37 o
   5   7   3       59.92       57.06      2.30 o
   6   7   3        4.80        2.43      1.89 o
   7   7   3       49.68       54.88      3.45 o
   8   7   3      103.90      111.64      6.15 o
   9   7   3        3.17        1.53      0.90 o
 -10   8   3       15.77        3.35      5.03 o
  -9   8   3       25.91       32.90      4.83 o
  -8   8   3        1.47        1.07      0.68 o
  -7   8   3        6.79        5.45      1.38 o
  -6   8   3       13.23       12.90      1.13 o
  -5   8   3       39.66       51.38      2.20 o
  -4   8   3     1223.33     1140.54     42.20 o
  -3   8   3       16.48       11.86      1.02 o
  -2   8   3      229.49      210.59      8.53 o
  -1   8   3      324.07      288.50      8.21 o
   0   8   3        7.39        6.27      1.29 o
   1   8   3      979.01      992.22     30.30 o
   2   8   3      373.34      378.49     29.28 o
   3   8   3       42.32       39.54      3.96 o
   4   8   3       95.92       96.59      4.20 o
   5   8   3       54.26       52.55      2.93 o
   6   8   3        6.01        8.17      3.45 o
   7   8   3       31.85       32.60      2.20 o
   8   8   3       33.18       30.58      5.62 o
  -9   9   3       18.31       34.81      7.10 o
  -8   9   3        0.31       -1.38      2.37 o
  -7   9   3       62.66       61.08      3.70 o
  -6   9   3       54.31       52.64      3.60 o
  -5   9   3        0.01        1.73      1.13 o
  -4   9   3       78.89       67.83      3.20 o
  -3   9   3        1.55        0.72      1.09 o
  -2   9   3        1.52        1.13      0.98 o
  -1   9   3      189.43      145.42      5.12 o
   0   9   3        2.84        4.57      1.33 o
   1   9   3        6.89        7.87      1.04 o
   2   9   3       62.10       58.29      3.09 o
   3   9   3       85.32       80.49      6.82 o
   4   9   3      135.10      138.97      6.78 o
   5   9   3       60.82       64.93      4.74 o
   6   9   3        5.42        5.42      1.49 o
   7   9   3       30.95       39.45      9.67 o
  -7  10   3       15.45       11.14      4.04 o
  -6  10   3        2.24        5.82      3.06 o
  -5  10   3        0.55        0.93      0.53 o
  -4  10   3        0.37        3.93      1.93 o
  -3  10   3       14.80       11.87      2.09 o
  -2  10   3       26.99       39.58      4.04 o
  -1  10   3        6.44        5.85      0.98 o
   0  10   3      179.31      178.66      7.73 o
   1  10   3        9.81        8.95      1.16 o
   2  10   3       15.09       19.59      2.57 o
   3  10   3       51.50       47.42      3.43 o
   4  10   3       11.91        9.87      1.28 o
   5  10   3        2.23        2.41      0.66 o
   6  10   3        2.09        1.18      1.77 o
  -6  11   3       63.53       71.45     21.17 o
  -5  11   3       44.11       50.02      4.78 o
  -4  11   3       13.28        6.98      5.62 o
  -3  11   3       51.91       69.62      4.92 o
  -2  11   3        5.98        4.99      2.66 o
  -1  11   3        8.04       10.60      2.19 o
   0  11   3        4.19        2.13      0.84 o
   1  11   3       18.96       23.12      1.80 o
   2  11   3       10.26        8.56      1.46 o
   3  11   3      104.76      102.26      5.08 o
   4  11   3       20.08       20.07      1.51 o
  -3  12   3        0.45       -0.82      1.34 o
  -2  12   3        0.31       -0.40      0.94 o
  -1  12   3        2.41        2.34      1.63 o
   0  12   3       59.90       64.77      3.10 o
   1  12   3       18.39       20.82      4.58 o
  -3 -13   4       12.47       11.93      3.85 o
  -2 -13   4       94.06      102.56      7.19 o
  -1 -13   4       11.79        9.46      3.35 o
   0 -13   4       29.88       33.33      4.04 o
   1 -13   4        0.89        0.85      1.03 o
   2 -13   4       21.65       20.93     12.97 o
   3 -13   4        5.10        5.26      3.60 o
   4 -13   4        1.97        1.35      1.03 o
  -6 -12   4        0.02       -0.49      1.87 o
  -5 -12   4        4.34        5.13      3.06 o
  -4 -12   4       61.67       54.98      7.40 o
  -3 -12   4      140.45      140.91      8.38 o
  -2 -12   4        3.25        2.65      0.90 o
  -1 -12   4       10.57        6.10      1.86 o
   0 -12   4       24.34       28.23      2.31 o
   1 -12   4        3.65        3.03      1.97 o
   2 -12   4        7.65        5.46      2.08 o
   3 -12   4       20.81       22.34      8.03 o
   4 -12   4      105.50      109.61      5.33 o
   5 -12   4       13.60       13.30      2.11 o
   6 -12   4        7.97        8.31      2.19 o
  -7 -11   4       36.41       47.65      7.79 o
  -6 -11   4       74.88       79.28      9.87 o
  -5 -11   4        5.14        6.70      3.25 o
  -4 -11   4      211.80      215.88     23.18 o
  -3 -11   4       41.27       38.79      5.53 o
  -2 -11   4        5.37        6.62      0.57 o
  -1 -11   4       33.61       37.08      2.43 o
   0 -11   4        0.93        1.85      0.94 o
   1 -11   4        7.08        4.96      1.23 o
   2 -11   4        4.27        3.04      0.98 o
   3 -11   4        1.37        1.76      1.12 o
   4 -11   4       61.82       66.98      5.50 o
   5 -11   4      155.75      166.33      8.84 o
   6 -11   4        6.83        6.65      2.08 o
   7 -11   4       12.45       13.64      2.43 o
  -8 -10   4      138.70      146.63     14.63 o
  -7 -10   4        0.83       -0.49      1.87 o
  -6 -10   4        0.94        1.87      2.27 o
  -5 -10   4        0.69        1.28      1.97 o
  -4 -10   4        5.93        7.51      2.37 o
  -3 -10   4      369.61      358.56     15.38 o
  -2 -10   4        6.81        5.22      0.92 o
  -1 -10   4        3.44        1.71      0.75 o
   0 -10   4       45.96       46.21      1.95 o
   1 -10   4       56.34       54.54      2.54 o
   2 -10   4      445.36      434.99     13.15 o
   3 -10   4       70.76       70.03      4.15 o
   4 -10   4      439.78      446.24     15.93 o
   5 -10   4       18.20       17.31      2.51 o
   6 -10   4        4.59        2.91      1.54 o
   7 -10   4        0.00       -1.33      1.23 o
   8 -10   4       10.83       11.12      2.40 o
  -9  -9   4       12.74        9.86      4.04 o
  -8  -9   4       48.85       49.54      7.40 o
  -7  -9   4       22.10       25.44      8.38 o
  -6  -9   4        1.72        4.93      2.76 o
  -5  -9   4      173.93      181.02     13.37 o
  -4  -9   4       48.00       46.60      4.79 o
  -3  -9   4       21.59       13.76      2.23 o
  -2  -9   4       16.95       17.15      1.45 o
  -1  -9   4      659.39      643.95     24.70 o
   0  -9   4      715.87      701.75     19.86 o
   1  -9   4       50.33       45.29      2.23 o
   2  -9   4       10.18       11.72      1.61 o
   3  -9   4        2.76        3.46      2.13 o
   4  -9   4       11.88       14.02      2.06 o
   5  -9   4      291.87      309.58     12.06 o
   6  -9   4      143.36      143.36      6.68 o
   7  -9   4       11.96       12.70      2.56 o
   8  -9   4        0.02        0.25      1.21 o
   9  -9   4        9.67       15.72      3.83 o
 -10  -8   4       32.58       39.95      6.81 o
  -9  -8   4        9.05       11.73      3.94 o
  -8  -8   4        0.35        0.39      2.56 o
  -7  -8   4      149.22      153.37     12.07 o
  -6  -8   4      167.54      184.87     18.52 o
  -5  -8   4        7.97        8.97      2.96 o
  -4  -8   4      115.77      110.60      5.97 o
  -3  -8   4       73.83       71.69      4.32 o
  -2  -8   4        4.38        3.17      0.41 o
  -1  -8   4        7.33        8.37      0.75 o
   0  -8   4      119.48      126.21      3.66 o
   1  -8   4       13.58       14.47      1.77 o
   2  -8   4        0.47        1.12      0.67 o
   3  -8   4       98.91       98.87      4.00 o
   4  -8   4        0.48        0.32      0.66 o
   5  -8   4      113.17      111.99      5.09 o
   6  -8   4       76.43       80.33      7.14 o
   7  -8   4      123.80      135.80      8.64 o
   8  -8   4        6.35        8.55      2.69 o
   9  -8   4       23.02       29.31      5.48 o
  10  -8   4       12.11        8.11      7.20 o
 -11  -7   4       46.23       44.20      7.20 o
 -10  -7   4       29.15       34.82      9.76 o
  -9  -7   4        3.48        2.96      2.37 o
  -8  -7   4       14.97       25.44      4.54 o
  -7  -7   4       30.50       33.34      4.83 o
  -6  -7   4        6.04        4.53      2.17 o
  -5  -7   4      286.20      291.47     16.51 o
  -4  -7   4      284.21      280.27     14.82 o
  -3  -7   4       45.35       44.22      1.60 o
  -2  -7   4      130.64      133.46      3.95 o
  -1  -7   4      443.79      422.22      9.32 o
   0  -7   4      295.54      294.02     16.19 o
   1  -7   4      436.14      451.53     14.55 o
   2  -7   4      392.37      382.56     12.99 o
   3  -7   4       31.32       27.43      2.84 o
   4  -7   4      162.10      171.22      8.94 o
   5  -7   4      128.94      151.70      7.42 o
   6  -7   4       50.66       50.45      5.30 o
   7  -7   4        1.58        4.11      1.91 o
   8  -7   4       29.43       34.47      4.40 o
   9  -7   4       21.66       16.46     12.52 o
  10  -7   4        3.34       -0.20      1.32 o
 -11  -6   4        1.10        1.28      2.07 o
 -10  -6   4        2.05        3.75      2.56 o
  -9  -6   4       71.97       68.92      7.31 o
  -8  -6   4       61.80       58.74      6.32 o
  -7  -6   4       75.04       81.00      7.11 o
  -6  -6   4       25.35       21.01      3.45 o
  -5  -6   4        5.72        4.14      1.87 o
  -4  -6   4      526.60      514.10     17.39 o
  -3  -6   4       15.79       12.33      0.73 o
  -2  -6   4       23.88       19.20      0.74 o
  -1  -6   4      407.16      374.08      7.90 o
   0  -6   4       57.34       59.10      2.68 o
   1  -6   4      433.01      408.95     11.12 o
   2  -6   4       62.69       59.09      4.08 o
   3  -6   4      206.45      201.49     11.77 o
   4  -6   4       10.84       15.18      1.98 o
   5  -6   4        5.53       10.08      1.91 o
   6  -6   4        0.15        0.04      0.76 o
   7  -6   4       48.99       49.23      5.77 o
   8  -6   4       17.78       14.31      3.47 o
   9  -6   4        5.42       -0.60      1.35 o
  10  -6   4        7.26        0.17      1.40 o
  11  -6   4       10.01        0.99      2.24 o
 -11  -5   4        1.52        0.30      1.48 o
 -10  -5   4       44.69       45.02      2.56 o
  -9  -5   4      211.03      213.44      6.37 o
  -8  -5   4       33.06       32.31      1.06 o
  -7  -5   4        0.13        0.44      0.29 o
  -6  -5   4      305.45      295.88      5.05 o
  -5  -5   4      203.97      212.18      4.68 o
  -4  -5   4      954.51      948.45     19.08 o
  -3  -5   4      198.52      204.57      4.36 o
  -2  -5   4       48.81       68.25      1.74 o
  -1  -5   4      526.84      502.85      9.70 o
   0  -5   4       13.54       19.21      1.22 o
   1  -5   4       38.13       50.98      2.07 o
   2  -5   4        4.15       13.83      4.58 o
   3  -5   4      377.84      360.29     11.56 o
   4  -5   4       13.17       17.85      2.23 o
   5  -5   4        9.61        5.86      1.82 o
   6  -5   4        7.01        9.76      1.95 o
   7  -5   4        0.29        0.76      1.15 o
   8  -5   4       92.37       69.20     18.87 o
   9  -5   4      168.99      173.52      9.98 o
  10  -5   4       10.75        1.13      2.05 o
  11  -5   4        0.19        0.79      2.37 o
 -11  -4   4       66.43       78.73      3.24 o
 -10  -4   4       11.20       10.08      1.08 o
  -9  -4   4        0.05       -0.45      0.73 o
  -8  -4   4      220.06      225.49      5.42 o
  -7  -4   4      322.65      330.52      7.22 o
  -6  -4   4       42.97       40.48      1.01 o
  -5  -4   4      206.97      236.42      5.65 o
  -4  -4   4      347.40      333.50      7.42 o
  -3  -4   4     1169.80     1302.30     35.84 o
  -2  -4   4        7.67       11.88      1.21 o
  -1  -4   4      144.09      142.12      3.26 o
   0  -4   4       13.18       11.68      0.91 o
   1  -4   4      671.83      683.15     17.44 o
   2  -4   4        0.28        0.85      0.83 o
   3  -4   4     1038.84     1069.10     74.86 o
   4  -4   4      262.94      353.36     99.61 o
   5  -4   4       45.52       35.99      2.89 o
   6  -4   4       43.93       43.38      4.03 o
   7  -4   4      209.39      206.30     12.35 o
   8  -4   4       22.16       21.20      8.58 o
   9  -4   4        7.70        3.60      1.99 o
  10  -4   4        8.93       -0.52      1.49 o
  11  -4   4        9.29        0.11      1.43 o
 -12  -3   4        8.09        8.16      1.46 o
 -11  -3   4       30.22       32.39      2.36 o
 -10  -3   4        7.80       13.47      2.12 o
  -9  -3   4       72.86       68.13      3.01 o
  -8  -3   4      130.38      128.56      8.08 o
  -7  -3   4      218.32      202.97      4.66 o
  -6  -3   4      110.75      120.88      2.81 o
  -5  -3   4      262.54      234.77      4.97 o
  -4  -3   4      221.77      208.32      4.77 o
  -3  -3   4       21.22       19.64      1.46 o
  -2  -3   4      248.38      240.40      4.42 o
  -1  -3   4     5110.63     5839.36    207.34 o
   0  -3   4      836.36      741.30     18.10 o
   1  -3   4       49.07       59.58      2.72 o
   2  -3   4      203.20      185.71      5.98 o
   3  -3   4        5.90        8.04      1.29 o
   4  -3   4       44.61       40.03      2.92 o
   5  -3   4       18.72       22.46      3.06 o
   6  -3   4      176.86      180.02     13.09 o
   7  -3   4       25.41       25.04      3.94 o
   8  -3   4       44.24       43.78      8.54 o
   9  -3   4       65.29       72.34      6.28 o
  10  -3   4       20.81        0.14      1.19 o
  11  -3   4        3.73        0.03      1.11 o
 -12  -2   4       20.75       20.86      3.94 o
 -11  -2   4        4.47        3.50      1.77 o
 -10  -2   4       46.29       46.28      5.03 o
  -9  -2   4       83.31       76.50      6.65 o
  -8  -2   4       96.85       92.85      3.61 o
  -7  -2   4       47.43       46.06      2.68 o
  -6  -2   4      279.97      283.11      6.18 o
  -5  -2   4        2.98        3.33      0.84 o
  -4  -2   4      736.62      743.67     20.74 o
  -3  -2   4       85.74       69.78      1.95 o
  -2  -2   4       68.41       70.87      1.61 o
  -1  -2   4      169.42      133.69      4.39 o
   0  -2   4      592.04      604.93     18.34 o
   1  -2   4      693.08      689.29     21.96 o
   2  -2   4        3.39        7.29      1.31 o
   3  -2   4      951.77      947.66     31.49 o
   4  -2   4      463.49      443.33     15.70 o
   5  -2   4      208.03      235.70      8.60 o
   6  -2   4       35.69       32.05      2.82 o
   7  -2   4       48.50       52.55      3.90 o
   8  -2   4       24.89       26.45      3.53 o
   9  -2   4       25.63       29.20      3.95 o
  10  -2   4       40.97       42.38      5.53 o
  11  -2   4        0.26       -0.70      1.36 o
 -12  -1   4       23.38       27.11      3.21 o
 -11  -1   4        0.25       -0.42      1.03 o
 -10  -1   4       12.87        9.81      1.71 o
  -9  -1   4       25.60       29.66      2.49 o
  -8  -1   4       39.08       35.18      8.78 o
  -7  -1   4        4.37        6.09      1.10 o
  -6  -1   4      250.10      226.23      6.19 o
  -5  -1   4        5.01        3.85      0.68 o
  -4  -1   4        1.10        2.58      0.62 o
  -3  -1   4      230.65      199.98      3.81 o
  -2  -1   4      661.19      635.55     11.75 o
  -1  -1   4      199.70      179.18      4.28 o
   0  -1   4     1030.99     1026.91     31.43 o
   1  -1   4      316.79      344.19      9.81 o
   2  -1   4     1006.92     1066.29     34.46 o
   3  -1   4       44.36       43.81      3.74 o
   4  -1   4        0.48        0.99      0.77 o
   5  -1   4      246.66      222.96      7.84 o
   6  -1   4      102.30      115.86      5.45 o
   7  -1   4       27.14       35.89      3.03 o
   8  -1   4       10.32       12.42      2.13 o
   9  -1   4        0.05        0.71      1.20 o
  10  -1   4        9.13        7.78      1.99 o
  11  -1   4        2.34        3.84      3.25 o
 -12   0   4        0.39        0.87      0.90 o
 -11   0   4       10.32        7.30      2.27 o
 -10   0   4       18.73       26.92      4.83 o
  -9   0   4       11.63       12.82      2.37 o
  -8   0   4       76.73       99.99      5.83 o
  -7   0   4      547.18      547.98     16.58 o
  -6   0   4       49.00       46.50      1.97 o
  -5   0   4      882.77      927.66     28.72 o
  -4   0   4        2.23        5.42      0.83 o
  -3   0   4      290.04      290.31      6.70 o
  -2   0   4       25.57       17.02      0.93 o
  -1   0   4       65.66       50.94      1.50 o
   0   0   4     5098.86     5787.13    285.50 o
   1   0   4      351.71      359.54     10.33 o
   2   0   4      208.97      176.50      5.64 o
   3   0   4        0.30        2.59      0.87 o
   4   0   4        7.91       14.73      1.57 o
   5   0   4     1035.09     1104.17     42.58 o
   6   0   4      428.35      487.37     18.79 o
   7   0   4      389.07      404.69     14.93 o
   8   0   4       73.97       77.74      4.74 o
   9   0   4        2.75        2.72      1.55 o
  10   0   4        0.05       -1.16      1.24 o
  11   0   4        0.26        2.87      1.87 o
 -12   1   4       18.12       27.12      4.24 o
 -11   1   4       30.95       32.55     12.72 o
 -10   1   4      168.52      168.40     13.46 o
  -9   1   4        2.97        3.84      2.96 o
  -8   1   4       17.66       23.47      3.16 o
  -7   1   4       23.42       20.52      2.66 o
  -6   1   4       71.53       87.76      5.04 o
  -5   1   4      303.45      252.34      6.92 o
  -4   1   4       42.52       56.23      3.06 o
  -3   1   4       26.67       35.70      0.89 o
  -2   1   4      113.12      105.67      3.55 o
  -1   1   4     2884.09     3342.57    141.23 o
   0   1   4        0.14        0.49      0.56 o
   1   1   4     4537.38     5417.30    268.63 o
   2   1   4      128.45      171.27      5.54 o
   3   1   4      374.49      398.80     12.09 o
   4   1   4        6.13        6.27      1.43 o
   5   1   4       10.35       12.92      1.57 o
   6   1   4       12.42        5.92      1.47 o
   7   1   4      702.90      698.03     25.77 o
   8   1   4     1344.84     1403.45     59.93 o
   9   1   4      104.04       85.46      5.78 o
  10   1   4        0.79        2.50      1.43 o
  11   1   4        9.57        8.71      1.95 o
 -12   2   4       16.69        1.08      1.87 o
 -11   2   4        8.34        1.68      2.76 o
 -10   2   4        1.88        3.55      2.17 o
  -9   2   4        9.92       11.14      2.76 o
  -8   2   4        0.41        2.37      1.58 o
  -7   2   4        1.24        0.89      1.18 o
  -6   2   4      218.92      207.54     10.23 o
  -5   2   4       89.73       59.45      4.06 o
  -4   2   4        1.23        8.19      0.83 o
  -3   2   4      311.16      351.49     15.01 o
  -2   2   4      413.10      458.30     23.56 o
  -1   2   4        1.57        3.03      0.84 o
   0   2   4     1419.25     1613.90     59.52 o
   1   2   4       79.12       57.15      3.21 o
   2   2   4       30.67       29.65      1.95 o
   3   2   4       12.15        5.86      1.36 o
   4   2   4       52.07       48.77      3.14 o
   5   2   4        2.69        5.94      2.46 o
   6   2   4      132.05      126.93      5.11 o
   7   2   4        0.05       -0.08      0.79 o
   8   2   4       12.81       14.50      1.99 o
   9   2   4        9.37        8.54      1.56 o
  10   2   4        2.66        3.34      2.07 o
  11   2   4        0.18        0.49      0.90 o
 -12   3   4        7.41        2.37      2.37 o
 -11   3   4        0.95       -0.99      2.56 o
 -10   3   4       31.65       39.36      5.33 o
  -9   3   4       61.29       68.81      6.61 o
  -8   3   4      381.78      397.24     22.42 o
  -7   3   4      617.81      617.25     32.25 o
  -6   3   4       69.64       80.23      5.83 o
  -5   3   4      555.72      552.26     31.19 o
  -4   3   4      540.85      588.14     19.10 o
  -3   3   4     2144.79     2300.34    131.16 o
  -2   3   4      388.59      362.83     16.05 o
  -1   3   4     1006.46     1170.22     34.65 o
   0   3   4       83.06       89.86      3.71 o
   1   3   4        4.95        5.62      1.01 o
   2   3   4       19.30       13.88      1.36 o
   3   3   4      249.04      251.68      7.85 o
   4   3   4      455.92      388.82    110.27 o
   5   3   4      128.73      120.35      6.53 o
   6   3   4       17.65       15.90      1.64 o
   7   3   4       13.50       11.30      1.53 o
   8   3   4        8.00        7.31      1.32 o
   9   3   4       15.25       14.00      2.85 o
  10   3   4        9.76        6.86      2.33 o
  11   3   4        7.79        4.36      1.77 o
 -12   4   4        0.01       19.32     14.78 o
 -11   4   4       23.05       -0.89      2.76 o
 -10   4   4        4.34        5.13      2.76 o
  -9   4   4      265.13      298.24     18.56 o
  -8   4   4      109.17      118.05      9.29 o
  -7   4   4      461.85      476.77     26.18 o
  -6   4   4        0.01       -0.49      1.18 o
  -5   4   4      409.20      398.40      9.53 o
  -4   4   4       31.97       23.76      2.16 o
  -3   4   4       44.55       56.28      4.44 o
  -2   4   4      365.25      303.25     13.91 o
  -1   4   4        5.55        4.40      0.74 o
   0   4   4       31.96       35.96      1.55 o
   1   4   4      354.29      407.74     26.50 o
   2   4   4      221.33      215.94      7.83 o
   3   4   4       39.44       38.12      2.23 o
   4   4   4      335.84      337.01     10.78 o
   5   4   4        1.99        1.38      0.77 o
   6   4   4        2.34        2.32      1.43 o
   7   4   4       41.50       45.78      3.31 o
   8   4   4       52.43       47.51      2.75 o
   9   4   4        6.94        3.15      1.04 o
  10   4   4        8.14       13.78      4.29 o
 -11   5   4       50.55        3.55      8.29 o
 -10   5   4        4.66        2.86      2.46 o
  -9   5   4       18.89       24.65      4.63 o
  -8   5   4       31.79       28.51      4.93 o
  -7   5   4      105.42      111.32      9.00 o
  -6   5   4        7.53        5.25      0.69 o
  -5   5   4       21.27       21.35      1.08 o
  -4   5   4        0.03       -0.13      0.66 o
  -3   5   4      115.44      104.90      4.61 o
  -2   5   4       44.49       44.03      4.05 o
  -1   5   4      356.87      357.86     10.64 o
   0   5   4        3.36        3.40      0.62 o
   1   5   4       99.03       99.20      4.85 o
   2   5   4      323.23      307.12      8.14 o
   3   5   4       27.49       28.61      2.36 o
   4   5   4       64.99       59.46      3.39 o
   5   5   4       94.53       99.42      4.76 o
   6   5   4       73.78       96.95     22.12 o
   7   5   4        0.24       -0.84      0.84 o
   8   5   4       17.83       16.94      2.96 o
   9   5   4       13.88       13.93      2.96 o
  10   5   4        4.30        3.56      1.64 o
 -11   6   4        0.01        4.53      9.46 o
 -10   6   4        1.92        1.38      2.27 o
  -9   6   4       24.08       28.70      5.42 o
  -8   6   4        8.81        8.59      1.42 o
  -7   6   4      387.61      399.98     13.01 o
  -6   6   4       75.51       76.16      2.23 o
  -5   6   4      255.49      260.58      6.95 o
  -4   6   4       98.86       89.56      4.96 o
  -3   6   4       21.11       18.58      2.71 o
  -2   6   4        5.51        3.64      1.15 o
  -1   6   4      879.68      881.34     31.25 o
   0   6   4      626.44      645.44     19.77 o
   1   6   4        3.58        4.78      1.00 o
   2   6   4      610.84      602.23     16.68 o
   3   6   4       22.52       25.71      2.10 o
   4   6   4      182.53      177.32      5.90 o
   5   6   4       48.12       45.01      4.89 o
   6   6   4      417.96      375.02     20.13 o
   7   6   4        7.47        4.75      3.84 o
   8   6   4        0.03       -0.11      0.58 o
   9   6   4        6.91        6.90      1.48 o
 -10   7   4        7.77        7.39      3.84 o
  -9   7   4        2.39        1.68      2.27 o
  -8   7   4        0.38        1.07      0.49 o
  -7   7   4       14.59       18.19      6.31 o
  -6   7   4      147.17      157.64     14.00 o
  -5   7   4       42.04       28.53      3.42 o
  -4   7   4        7.24       10.56      2.06 o
  -3   7   4        5.76        4.79      1.75 o
  -2   7   4        8.58        7.59      1.97 o
  -1   7   4      382.53      385.19      9.80 o
   0   7   4      646.56      616.17     19.79 o
   1   7   4       77.85       65.98      3.27 o
   2   7   4       33.38       33.33      2.29 o
   3   7   4      230.57      230.33      8.28 o
   4   7   4       36.68       37.92      2.08 o
   5   7   4        1.41        0.93      0.62 o
   6   7   4        0.05        0.44      0.71 o
   7   7   4       74.23       83.15      3.78 o
   8   7   4       67.08       62.78      3.27 o
  -9   8   4        1.54       -0.20      1.68 o
  -8   8   4        6.93       16.56      4.63 o
  -7   8   4       15.71       11.69      1.22 o
  -6   8   4      123.34      104.02      5.52 o
  -5   8   4        7.84        3.57      2.02 o
  -4   8   4       20.45       24.31      2.86 o
  -3   8   4        0.13       -0.73      1.68 o
  -2   8   4      390.56      376.01     15.66 o
  -1   8   4        0.01        0.93      0.86 o
   0   8   4       55.33       56.14      2.37 o
   1   8   4      770.11      772.24     29.26 o
   2   8   4       62.88       61.29      3.31 o
   3   8   4      103.61      100.73      4.57 o
   4   8   4       31.73       30.63      2.81 o
   5   8   4        9.43        7.47      1.46 o
   6   8   4       29.00       20.72      1.95 o
   7   8   4       97.96      104.72      4.46 o
  -8   9   4       80.58      104.07     11.55 o
  -7   9   4       28.11       36.79      6.07 o
  -6   9   4        1.09        1.25      1.36 o
  -5   9   4        9.35       10.84      2.87 o
  -4   9   4       47.39       57.83      4.46 o
  -3   9   4        0.79       -0.49      0.98 o
  -2   9   4      126.36      121.75      6.14 o
  -1   9   4      102.39      117.31      4.56 o
   0   9   4        7.84       11.11      2.34 o
   1   9   4        1.31        0.44      0.87 o
   2   9   4        7.60        7.49      1.32 o
   3   9   4       15.77       16.74      1.88 o
   4   9   4       92.93       84.28      4.95 o
   5   9   4       58.82       59.32      3.95 o
   6   9   4        2.82        2.42      1.56 o
  -7  10   4       11.33       15.51      3.31 o
  -6  10   4       51.68       67.75      5.82 o
  -5  10   4       17.47       17.86      3.58 o
  -4  10   4        2.22        2.93      1.91 o
  -3  10   4       19.87       17.90      2.61 o
  -2  10   4        2.96        3.20      1.39 o
  -1  10   4        0.22       -0.06      0.44 o
   0  10   4       36.22       43.22      2.31 o
   1  10   4        7.89        6.87      1.36 o
   2  10   4       35.70       31.94      2.60 o
   3  10   4       72.53       71.83      3.38 o
   4  10   4       14.23       12.92      1.51 o
   5  10   4        0.07       -0.34      0.79 o
  -5  11   4        0.08        0.41      1.15 o
  -4  11   4       52.57       59.62      8.78 o
  -3  11   4       11.24        7.90      6.11 o
  -2  11   4       23.95        8.42      8.04 o
  -1  11   4        0.02       -0.55      1.18 o
   0  11   4        1.22        1.05      0.82 o
   1  11   4       11.45       11.73      1.45 o
   2  11   4        0.18        0.50      0.76 o
   3  11   4        0.08        0.78      0.84 o
  -3 -13   5        1.88        0.64      1.32 o
  -2 -13   5        6.59        5.55      2.23 o
  -1 -13   5        9.89       14.30      4.24 o
   0 -13   5       22.94       26.43      2.51 o
   1 -13   5       42.75       45.04      5.38 o
   2 -13   5       34.50       36.68      7.65 o
   3 -13   5        4.77        2.94      1.42 o
  -6 -12   5       20.69       27.61      6.11 o
  -5 -12   5        3.20        0.99      1.97 o
  -4 -12   5        0.20        0.89      1.66 o
  -3 -12   5       10.85       10.47      2.99 o
  -2 -12   5       78.41       67.92      6.71 o
  -1 -12   5        0.80        0.88      0.67 o
   0 -12   5       94.19       93.22      5.38 o
   1 -12   5       16.52       17.42      2.27 o
   2 -12   5       18.53       15.88      2.39 o
   3 -12   5       57.90       60.86      4.26 o
   4 -12   5       22.14       29.15      2.87 o
   5 -12   5        9.79       11.37      2.10 o
  -7 -11   5       17.92       19.33      5.42 o
  -6 -11   5        2.80        3.06      2.66 o
  -5 -11   5       11.78       11.73      3.94 o
  -4 -11   5      264.84      266.62     13.57 o
  -3 -11   5       26.27       30.72      3.66 o
  -2 -11   5      132.95      132.95      4.71 o
  -1 -11   5       27.43       27.64      1.48 o
   0 -11   5        5.19        7.05      0.98 o
   1 -11   5       17.77       18.36      1.83 o
   2 -11   5        3.12        2.41      1.29 o
   3 -11   5        2.54        3.35      1.18 o
   4 -11   5        5.48        5.02      1.61 o
   5 -11   5        9.63       10.66      1.97 o
   6 -11   5        0.45        0.93      1.12 o
   7 -11   5       15.83       20.35      3.36 o
  -8 -10   5        5.96        5.03      3.35 o
  -7 -10   5        6.32        5.62      3.35 o
  -6 -10   5      171.22      179.93     14.85 o
  -5 -10   5       46.15       49.73      6.91 o
  -4 -10   5       67.51       66.28      6.19 o
  -3 -10   5       22.78       18.06      3.31 o
  -2 -10   5        9.03        7.89      1.63 o
  -1 -10   5      119.95      111.00      3.91 o
   0 -10   5      107.49      105.21      3.97 o
   1 -10   5        7.69        7.03      1.24 o
   2 -10   5        0.37        1.38      0.78 o
   3 -10   5       50.50       51.56      3.16 o
   4 -10   5       48.15       58.58      4.20 o
   5 -10   5       81.89       85.70      4.91 o
   6 -10   5        0.23       -1.04      1.12 o
   7 -10   5      164.00      177.20     11.20 o
   8 -10   5       44.52       56.56      4.90 o
  -9  -9   5        9.10       10.25      6.70 o
  -8  -9   5       96.48      103.83     10.87 o
  -7  -9   5        1.24        4.53      2.86 o
  -6  -9   5       38.24       44.20      6.41 o
  -5  -9   5      128.42      146.57     17.90 o
  -4  -9   5       12.21       12.41      2.99 o
  -3  -9   5      320.36      287.80      7.35 o
  -2  -9   5        1.57        1.67      0.36 o
  -1  -9   5        2.95        4.39      0.89 o
   0  -9   5      109.02       90.03      3.08 o
   1  -9   5      511.89      488.96     35.32 o
   2  -9   5        1.62        3.39      1.23 o
   3  -9   5      153.48      150.44      6.18 o
   4  -9   5       40.28       43.58      3.30 o
   5  -9   5       67.58       75.08      4.37 o
   6  -9   5       88.82       90.21      5.32 o
   7  -9   5       53.18       51.77      6.68 o
   8  -9   5        9.24        7.47      2.76 o
   9  -9   5        0.86        0.13      1.25 o
 -10  -8   5        5.10        8.87      3.84 o
  -9  -8   5       13.23       11.34      3.94 o
  -8  -8   5      116.41      114.96     10.68 o
  -7  -8   5       77.97       77.92      8.20 o
  -6  -8   5       22.78       21.01      4.34 o
  -5  -8   5        0.19       -0.89      1.58 o
  -4  -8   5      254.53      257.34     10.87 o
  -3  -8   5       89.30       77.82      1.45 o
  -2  -8   5      240.70      228.39      5.25 o
  -1  -8   5      113.01      113.90      3.28 o
   0  -8   5        3.34        2.39      0.64 o
   1  -8   5       55.90       41.94      6.76 o
   2  -8   5       18.42       18.24      3.79 o
   3  -8   5       18.66       15.63      2.61 o
   4  -8   5       40.43       38.15      2.97 o
   5  -8   5        3.42        5.25      1.42 o
   6  -8   5        0.06       -0.59      1.48 o
   7  -8   5       82.39       88.71      6.78 o
   8  -8   5       35.75       43.46      5.21 o
   9  -8   5        0.43        2.19      2.59 o
 -10  -7   5      181.81      197.55     16.33 o
  -9  -7   5        4.01        9.17      5.52 o
  -8  -7   5       18.08       15.88      3.85 o
  -7  -7   5       11.12       11.24      3.16 o
  -6  -7   5       33.43       33.54      4.74 o
  -5  -7   5       61.09       56.81      4.60 o
  -4  -7   5       63.45       61.93      4.64 o
  -3  -7   5      329.21      304.72     14.02 o
  -2  -7   5        0.05        0.96      0.52 o
  -1  -7   5       71.91       70.55      2.42 o
   0  -7   5       12.05       13.15      1.20 o
   1  -7   5        0.75        0.21      0.54 o
   2  -7   5      366.31      329.63     15.55 o
   3  -7   5      154.09      139.95     14.91 o
   4  -7   5       15.44       15.94      2.26 o
   5  -7   5      266.13      271.09     11.71 o
   6  -7   5        9.59       10.10      2.95 o
   7  -7   5       33.45       38.90      4.30 o
   8  -7   5       51.75       65.56      9.11 o
   9  -7   5        3.70        2.47      2.34 o
  10  -7   5       16.43       -0.10      1.40 o
 -11  -6   5       20.93       20.02      7.69 o
 -10  -6   5      109.61      123.92     10.87 o
  -9  -6   5       39.69       46.17      6.02 o
  -8  -6   5        2.92        3.65      2.17 o
  -7  -6   5       58.49       59.93      5.83 o
  -6  -6   5        5.03        3.55      1.87 o
  -5  -6   5      101.91      109.57      7.42 o
  -4  -6   5        2.36        1.27      0.36 o
  -3  -6   5      193.12      172.75      3.00 o
  -2  -6   5       38.08       44.06      1.39 o
  -1  -6   5      564.71      518.58     11.61 o
   0  -6   5        5.53        6.53      0.79 o
   1  -6   5        8.48        6.56      1.03 o
   2  -6   5       70.91       75.05      3.32 o
   3  -6   5      748.91      748.73     45.67 o
   4  -6   5       34.96       31.33      3.79 o
   5  -6   5       32.74       47.06     14.50 o
   6  -6   5        2.34        2.37      1.87 o
   7  -6   5       87.08      108.83     28.06 o
   8  -6   5       33.45        9.39      6.71 o
   9  -6   5       17.30       24.09     15.97 o
  10  -6   5        4.74       -0.35      1.60 o
 -11  -5   5       26.36       22.88      4.64 o
 -10  -5   5      157.60      169.45      4.16 o
  -9  -5   5       13.49       11.84      0.75 o
  -8  -5   5       18.67       18.86      1.06 o
  -7  -5   5        2.69        1.74      0.67 o
  -6  -5   5       14.20       12.97      0.92 o
  -5  -5   5       19.76       24.81      2.06 o
  -4  -5   5      203.07      205.77      4.98 o
  -3  -5   5      981.32     1039.28     23.10 o
  -2  -5   5       23.84       22.54      1.28 o
  -1  -5   5     1476.82     1612.03     40.90 o
   0  -5   5      199.41      230.24      5.99 o
   1  -5   5      144.40      122.16      4.01 o
   2  -5   5        5.93        7.36      1.22 o
   3  -5   5        0.04        0.34      0.66 o
   4  -5   5        2.67        5.43      2.12 o
   5  -5   5       13.67       14.07      3.99 o
   6  -5   5        0.73        0.85      1.50 o
   7  -5   5        1.34        0.02      1.91 o
   8  -5   5        1.98        2.36      1.88 o
   9  -5   5        0.33       -0.10      1.64 o
  10  -5   5        3.30        0.11      1.36 o
  11  -5   5        1.36        0.01      1.07 o
 -11  -4   5       11.04       15.72      3.61 o
 -10  -4   5       17.12       18.95      1.19 o
  -9  -4   5      106.31      104.04      3.30 o
  -8  -4   5       29.25       25.91      1.71 o
  -7  -4   5      138.03      135.66      4.49 o
  -6  -4   5      302.46      309.22      7.86 o
  -5  -4   5      904.40      935.58     50.76 o
  -4  -4   5      116.26      124.96      3.90 o
  -3  -4   5     3776.50     4400.54    148.06 o
  -2  -4   5     3210.84     3757.46    120.31 o
  -1  -4   5     1539.51     1804.27     53.67 o
   0  -4   5      248.30      351.98     90.31 o
   1  -4   5        3.76        2.28      0.70 o
   2  -4   5      197.10      219.83      7.20 o
   3  -4   5       26.24       23.33      3.42 o
   4  -4   5      426.47      459.06     17.94 o
   5  -4   5      271.89      293.60     11.35 o
   6  -4   5      146.28      138.81      7.17 o
   7  -4   5       32.45       36.34      5.43 o
   8  -4   5        0.64       -0.30      1.25 o
   9  -4   5        0.93        0.16      1.04 o
  10  -4   5       37.05       32.79     23.48 o
  11  -4   5        0.87        0.22      1.28 o
 -12  -3   5        8.07        7.26      1.98 o
 -11  -3   5       17.82       22.80      2.27 o
 -10  -3   5       18.70       21.97      1.66 o
  -9  -3   5       12.20       14.96      1.29 o
  -8  -3   5       20.45       17.10      3.50 o
  -7  -3   5      308.49      315.16      7.84 o
  -6  -3   5      170.09      165.57      4.14 o
  -5  -3   5      251.57      256.99      5.47 o
  -4  -3   5       71.80       64.03      8.35 o
  -3  -3   5     1072.30     1158.27     26.85 o
  -2  -3   5      711.26      791.22     16.98 o
  -1  -3   5      169.50      131.28      4.09 o
   0  -3   5      156.80      141.90      3.77 o
   1  -3   5      726.29      705.33     51.30 o
   2  -3   5      258.43      272.98      8.89 o
   3  -3   5      438.38      432.63     15.87 o
   4  -3   5        3.75        3.01      1.15 o
   5  -3   5        0.08        0.59      1.18 o
   6  -3   5        5.64        4.50      1.81 o
   7  -3   5       57.00       57.67      4.47 o
   8  -3   5       81.16       89.75      7.02 o
   9  -3   5       13.05        0.63      2.55 o
  10  -3   5        3.13        4.05      1.95 o
  11  -3   5        0.07        0.54      1.32 o
 -12  -2   5       11.11       13.54      2.08 o
 -11  -2   5        6.76        9.16      1.31 o
 -10  -2   5       30.70       32.68      2.09 o
  -9  -2   5      139.50      137.35      4.16 o
  -8  -2   5      156.19      158.97      4.36 o
  -7  -2   5       64.00       63.35      2.08 o
  -6  -2   5       11.34       19.63      1.16 o
  -5  -2   5      406.11      378.35     10.23 o
  -4  -2   5      138.73      139.53      3.41 o
  -3  -2   5       35.69       24.64      1.08 o
  -2  -2   5      122.33      102.48      2.55 o
  -1  -2   5     2045.51     2194.95     68.36 o
   0  -2   5      109.61       82.36      3.22 o
   1  -2   5       49.33       54.84      8.84 o
   2  -2   5     1013.92      942.18     77.01 o
   3  -2   5       12.86       18.13      1.85 o
   4  -2   5       22.86       19.94      2.13 o
   5  -2   5       31.17       33.45      3.40 o
   6  -2   5      532.07      527.39     19.96 o
   7  -2   5       95.41      108.02      6.18 o
   8  -2   5       35.62       36.04      3.59 o
   9  -2   5       28.74       22.34      3.81 o
  10  -2   5       21.87       28.10      3.56 o
  11  -2   5       10.14        8.20      6.11 o
 -12  -1   5        4.48        2.27      1.34 o
 -11  -1   5      111.03      115.46      6.95 o
 -10  -1   5       14.95       18.70      1.85 o
  -9  -1   5        5.32        3.78      0.94 o
  -8  -1   5        5.46        6.85      0.88 o
  -7  -1   5       83.76       90.30      2.74 o
  -6  -1   5       11.46       11.67      0.98 o
  -5  -1   5        6.25        4.85      0.92 o
  -4  -1   5       27.96       29.11      2.37 o
  -3  -1   5      256.32      236.40      4.18 o
  -2  -1   5      663.08      669.69     19.36 o
  -1  -1   5     1296.93     1307.00     34.54 o
   0  -1   5      149.67      153.68      9.39 o
   1  -1   5        2.67       12.03      1.71 o
   2  -1   5      496.04      488.20     15.13 o
   3  -1   5       25.12       23.48      2.30 o
   4  -1   5      208.04      204.54      7.52 o
   5  -1   5      122.42      119.28      5.74 o
   6  -1   5        5.68        4.76      1.82 o
   7  -1   5       13.82       14.95      2.88 o
   8  -1   5        7.86       10.29      2.58 o
   9  -1   5        6.52        6.75      1.95 o
  10  -1   5        4.50        5.78      5.87 o
  11  -1   5       48.46       59.39      5.13 o
 -12   0   5       20.85       23.72      2.48 o
 -11   0   5        0.09       -0.66      0.87 o
 -10   0   5       15.95       18.49      1.87 o
  -9   0   5       59.46       58.37      3.36 o
  -8   0   5       28.17       35.99      2.06 o
  -7   0   5        0.75        0.78      0.56 o
  -6   0   5      198.54      192.26      5.06 o
  -5   0   5     1208.80     1279.63     35.44 o
  -4   0   5       11.83       12.52      0.80 o
  -3   0   5      550.06      543.20     12.73 o
  -2   0   5      701.33      789.73     18.93 o
  -1   0   5       51.77       44.94      2.89 o
   0   0   5       30.59       24.64      2.26 o
   1   0   5      393.47      458.63     29.81 o
   2   0   5      836.19      816.65     28.90 o
   3   0   5      902.14      925.08     33.68 o
   4   0   5      257.99      248.29     14.63 o
   5   0   5        1.03        0.90      1.01 o
   6   0   5        1.72        2.51      1.15 o
   7   0   5       38.68       39.39      3.38 o
   8   0   5       24.92       23.59      2.89 o
   9   0   5        0.79        0.48      0.90 o
  10   0   5        0.05        1.59      1.43 o
  11   0   5        0.36        1.17      1.33 o
 -12   1   5        1.64        2.15      2.20 o
 -11   1   5      194.52      202.87      8.78 o
 -10   1   5      108.25       90.85     24.71 o
  -9   1   5        1.08        1.08      0.98 o
  -8   1   5        5.39        6.35      1.01 o
  -7   1   5       94.53       89.16      3.21 o
  -6   1   5       52.47       59.61      2.51 o
  -5   1   5       28.50       23.16      1.20 o
  -4   1   5      746.79      832.30     23.62 o
  -3   1   5        0.08       -0.10      0.69 o
  -2   1   5      294.74      277.72      5.58 o
  -1   1   5       37.23       39.64      2.37 o
   0   1   5       42.13       57.20      2.90 o
   1   1   5       41.41       33.89      2.34 o
   2   1   5     3302.49     4192.15    249.36 o
   3   1   5     1212.36     1396.38     53.93 o
   4   1   5        0.08        0.34      0.70 o
   5   1   5       47.85       48.06      3.56 o
   6   1   5       30.79       37.48      5.28 o
   7   1   5       43.17       47.11      3.42 o
   8   1   5       28.98       25.12      2.72 o
   9   1   5      138.56      127.22      7.30 o
  10   1   5       16.79       18.81      3.25 o
  11   1   5       17.86       14.63      8.68 o
 -12   2   5        3.38        0.39      2.27 o
 -11   2   5       25.21       29.06      2.45 o
 -10   2   5        9.28       10.37      1.46 o
  -9   2   5        3.26        3.10      0.88 o
  -8   2   5      167.32      164.45      5.34 o
  -7   2   5      316.29      330.67      9.25 o
  -6   2   5        3.59        4.88      0.77 o
  -5   2   5       95.26       83.06      3.07 o
  -4   2   5       52.57       47.41      6.42 o
  -3   2   5     1281.78     1276.46     71.66 o
  -2   2   5      138.99      187.65      9.12 o
  -1   2   5       73.34       57.33      3.40 o
   0   2   5      441.03      526.14     36.45 o
   1   2   5       15.37       18.41      1.71 o
   2   2   5      533.54      552.53     19.29 o
   3   2   5        4.23        4.97      1.58 o
   4   2   5       67.06       53.60      3.07 o
   5   2   5       33.20       30.80      3.60 o
   6   2   5       11.82       16.71      2.81 o
   7   2   5       11.59       14.40      2.30 o
   8   2   5        1.44        4.87      1.36 o
   9   2   5        6.58        3.56      1.28 o
  10   2   5        1.81        0.46      0.87 o
 -12   3   5        5.54        2.46      3.65 o
 -11   3   5        7.88        1.08      1.87 o
 -10   3   5        0.56        3.65      2.27 o
  -9   3   5       82.81      102.73      8.69 o
  -8   3   5        0.13        1.77      0.94 o
  -7   3   5       19.33       20.39      1.44 o
  -6   3   5        0.23        0.37      0.28 o
  -5   3   5       65.16       50.82      3.26 o
  -4   3   5       35.19       37.80      3.85 o
  -3   3   5       39.19       25.96      3.26 o
  -2   3   5     1097.91     1125.21     62.48 o
  -1   3   5       25.10       39.87      3.45 o
   0   3   5      300.45      254.96     53.59 o
   1   3   5      215.25      226.20      7.55 o
   2   3   5       16.90       24.48      2.06 o
   3   3   5       30.31       27.38      2.16 o
   4   3   5       15.99       13.71      2.04 o
   5   3   5       18.71       21.55      2.16 o
   6   3   5       19.34       21.54      2.52 o
   7   3   5       68.34       68.24      3.82 o
   8   3   5        9.03        4.77      2.01 o
   9   3   5       21.45       26.56      3.40 o
  10   3   5        0.36        0.55      0.83 o
 -11   4   5       19.36       20.21      4.93 o
 -10   4   5       56.72       77.48      7.99 o
  -9   4   5      152.74      168.41     12.67 o
  -8   4   5       62.06       58.45      6.71 o
  -7   4   5        4.06        2.81      1.63 o
  -6   4   5      891.99      900.56     34.90 o
  -5   4   5       78.48       71.92      4.35 o
  -4   4   5      326.07      318.57     11.37 o
  -3   4   5       28.29       33.94      3.85 o
  -2   4   5     1204.05     1226.59     63.19 o
  -1   4   5       26.76       22.35      1.18 o
   0   4   5       97.68       81.80      3.38 o
   1   4   5      123.10      114.48      5.59 o
   2   4   5      102.97      116.05      5.48 o
   3   4   5       11.23       18.64      1.88 o
   4   4   5       61.64       56.84      3.27 o
   5   4   5       97.45       96.70      5.39 o
   6   4   5      135.67      143.12      6.78 o
   7   4   5       42.30       50.24     15.34 o
   8   4   5        7.43        6.37      1.36 o
   9   4   5        6.54        5.47      1.62 o
  10   4   5       19.30       18.21      2.26 o
 -11   5   5       12.55       13.80      4.44 o
 -10   5   5       21.26       28.20      5.42 o
  -9   5   5        6.38        8.58      3.35 o
  -8   5   5       58.86       58.88      2.71 o
  -7   5   5       15.01        8.36      5.92 o
  -6   5   5        4.77        4.83      2.09 o
  -5   5   5      499.88      506.19     24.72 o
  -4   5   5       14.44        9.08      1.81 o
  -3   5   5       80.76       84.89      6.62 o
  -2   5   5       47.58       40.97      4.25 o
  -1   5   5      574.94      571.35     17.00 o
   0   5   5        0.12       -0.77      0.66 o
   1   5   5        0.12        0.38      0.62 o
   2   5   5      321.84      312.53     10.79 o
   3   5   5      100.88      101.53      4.58 o
   4   5   5        1.14        0.43      0.77 o
   5   5   5      288.50      275.94     10.10 o
   6   5   5      115.12      126.28      7.51 o
   7   5   5        8.89        7.60      1.57 o
   8   5   5        8.16        7.16      1.64 o
   9   5   5        7.75        6.38      1.39 o
 -10   6   5        0.11       -4.34      3.06 o
  -9   6   5        2.30        3.25      2.66 o
  -8   6   5       10.91       11.84      0.78 o
  -7   6   5       46.76       41.38      4.54 o
  -6   6   5      658.56      648.96     27.03 o
  -5   6   5      504.98      449.66     28.09 o
  -4   6   5      119.86      125.43      6.29 o
  -3   6   5       12.28       13.29      2.05 o
  -2   6   5      381.27      374.08     19.35 o
  -1   6   5      132.07      136.01      5.05 o
   0   6   5      808.76      808.96     26.60 o
   1   6   5     1526.21     1648.58     99.57 o
   2   6   5        0.01        0.18      0.43 o
   3   6   5      197.99      197.42      6.40 o
   4   6   5       38.31       41.18      3.39 o
   5   6   5       57.85       53.81      3.13 o
   6   6   5      101.67       94.43      5.64 o
   7   6   5       25.65       24.67     14.99 o
   8   6   5       65.36       61.46      3.38 o
  -9   7   5        1.28       -2.76      4.63 o
  -8   7   5        1.23        3.82      1.92 o
  -7   7   5        1.68        0.39      1.28 o
  -6   7   5       65.53       71.13      5.41 o
  -5   7   5      130.36      104.78      6.29 o
  -4   7   5        1.57        5.78      2.92 o
  -3   7   5       20.00       26.43      2.85 o
  -2   7   5       22.30       26.31      2.71 o
  -1   7   5       45.56       50.64      3.01 o
   0   7   5       14.55       18.79      4.09 o
   1   7   5      133.27      133.62      7.07 o
   2   7   5      624.33      620.00     23.71 o
   3   7   5       25.13       24.53      2.66 o
   4   7   5       98.85      101.05      3.92 o
   5   7   5      144.98      157.31      5.84 o
   6   7   5        9.14        5.89      2.61 o
   7   7   5        3.28        2.07      1.16 o
   8   7   5       52.73       57.69      3.41 o
  -9   8   5        6.77        8.69      2.82 o
  -8   8   5       34.76       34.40      4.50 o
  -7   8   5        0.02        1.53      1.53 o
  -6   8   5        3.37        5.80      3.89 o
  -5   8   5        5.70        6.54      1.99 o
  -4   8   5       84.17       84.30      5.59 o
  -3   8   5      102.44       99.45      6.76 o
  -2   8   5       69.34       70.54      6.81 o
  -1   8   5        2.28        1.60      1.38 o
   0   8   5       21.47       27.92      1.90 o
   1   8   5       30.42       28.94      2.09 o
   2   8   5      160.19      154.30      7.00 o
   3   8   5       29.98       32.55      2.54 o
   4   8   5      152.81      147.50      6.61 o
   5   8   5        0.41        0.03      0.78 o
   6   8   5        5.59        1.81      1.06 o
   7   8   5       49.74       49.35      2.82 o
  -7   9   5        2.14        4.21      2.48 o
  -6   9   5        3.19        0.96      1.36 o
  -5   9   5        0.00       -1.63      1.75 o
  -4   9   5       38.91       45.03      4.29 o
  -3   9   5       14.48        9.93      2.20 o
  -2   9   5        8.14        8.14      1.88 o
  -1   9   5       18.09       22.81      1.91 o
   0   9   5       73.47       80.65      3.16 o
   1   9   5       62.72       70.67      4.57 o
   2   9   5        0.04       -0.26      0.64 o
   3   9   5        3.93        2.79      1.08 o
   4   9   5       23.44       20.40      2.71 o
   5   9   5       15.19       16.25      2.67 o
  -6  10   5      110.63      119.49      9.62 o
  -5  10   5       16.20       22.33      3.56 o
  -4  10   5       40.27       50.36      5.97 o
  -3  10   5       43.04       60.39      4.88 o
  -2  10   5        4.49        1.97      2.56 o
  -1  10   5        6.40        6.72      1.03 o
   0  10   5        0.05        0.61      0.63 o
   1  10   5        5.85        4.89      1.69 o
   2  10   5       11.30       10.28      1.37 o
   3  10   5       15.40       21.28      3.20 o
  -2  11   5       87.49      102.96      7.78 o
  -1  11   5       11.62       12.52      2.85 o
   0  11   5        7.55        3.96      1.11 o
  -3 -13   6        1.12        1.89      1.78 o
  -2 -13   6       60.46       72.44     14.21 o
  -1 -13   6        8.20        8.77      3.84 o
   0 -13   6       27.87       32.04      3.72 o
   1 -13   6       21.79       27.17      4.08 o
   2 -13   6        8.57        9.44      1.61 o
  -5 -12   6       19.74       16.47      4.54 o
  -4 -12   6        7.13       10.25      2.68 o
  -3 -12   6       18.21       21.02      3.38 o
  -2 -12   6       13.60       11.49      3.71 o
  -1 -12   6       27.65       25.58      2.18 o
   0 -12   6       23.51       19.63      1.51 o
   1 -12   6       12.45       12.44      1.54 o
   2 -12   6       88.97       89.96      4.70 o
   3 -12   6       26.13       30.12      3.03 o
   4 -12   6       22.73       18.51      2.67 o
   5 -12   6       14.02       13.06      2.54 o
  -7 -11   6        4.84        6.31      3.55 o
  -6 -11   6        2.83        4.14      2.86 o
  -5 -11   6        0.34        0.10      1.38 o
  -4 -11   6        0.25        2.18      1.94 o
  -3 -11   6      139.64      145.69     12.83 o
  -2 -11   6      170.06      156.16      6.12 o
  -1 -11   6        1.83        3.22      0.72 o
   0 -11   6        2.12        2.93      0.82 o
   1 -11   6       79.22       87.16      3.95 o
   2 -11   6       14.53       13.91      2.36 o
   3 -11   6        2.55        2.30      1.20 o
   4 -11   6       84.20       78.71      5.06 o
   5 -11   6       26.93       29.16      3.83 o
   6 -11   6       13.12       17.43      3.53 o
  -8 -10   6       11.58       12.03      4.44 o
  -7 -10   6        0.10       -0.49      1.77 o
  -6 -10   6        5.66       10.06      3.55 o
  -5 -10   6        5.53        6.88      2.56 o
  -4 -10   6      157.76      140.64      8.05 o
  -3 -10   6       62.27       53.88      2.96 o
  -2 -10   6        2.93        3.67      0.62 o
  -1 -10   6      241.46      230.45      6.82 o
   0 -10   6       10.51        7.98      1.25 o
   1 -10   6       10.37        8.41      1.43 o
   2 -10   6        1.05        1.45      0.89 o
   3 -10   6       58.19       63.06      4.01 o
   4 -10   6       53.86       50.60      3.92 o
   5 -10   6        9.98        7.82      2.38 o
   6 -10   6       14.47       14.40      3.14 o
   7 -10   6        3.97        5.12      2.06 o
  -9  -9   6        0.15        2.86      2.76 o
  -8  -9   6       10.30       10.84      6.41 o
  -7  -9   6       15.31       21.50      4.93 o
  -6  -9   6      208.42      228.88     24.28 o
  -5  -9   6        5.97        3.20      1.60 o
  -4  -9   6       95.86       88.96      5.83 o
  -3  -9   6      173.05      178.80      3.66 o
  -2  -9   6       86.05       81.82      2.52 o
  -1  -9   6        7.99        9.88      1.42 o
   0  -9   6      114.23      110.68      4.25 o
   1  -9   6       56.67       40.23      7.44 o
   2  -9   6       46.25       35.54      5.16 o
   3  -9   6      544.13      537.77     37.86 o
   4  -9   6        0.57        2.40      1.29 o
   5  -9   6       43.25       47.20      4.53 o
   6  -9   6      193.24      188.99     10.59 o
   7  -9   6       53.57       60.36      6.78 o
   8  -9   6       10.73        9.84      3.58 o
 -10  -8   6       36.73       47.94      7.30 o
  -9  -8   6       38.87       38.57      6.31 o
  -8  -8   6       49.42       55.95      7.20 o
  -6  -8   6      109.11      104.88      9.39 o
  -5  -8   6      221.87      226.04     10.27 o
  -4  -8   6       33.21       33.62      1.94 o
  -3  -8   6      214.29      205.29      4.53 o
  -2  -8   6       10.33        8.96      0.79 o
  -1  -8   6       56.81       54.15      2.70 o
   0  -8   6      103.03      100.54      4.05 o
   1  -8   6      215.11      203.08      6.79 o
   2  -8   6        1.72        2.87      1.20 o
   3  -8   6        0.03        0.65      0.76 o
   4  -8   6      241.40      232.26      9.19 o
   5  -8   6      105.12       84.13      9.80 o
   6  -8   6       82.59       55.76     16.45 o
   7  -8   6        0.32        1.56      2.07 o
   8  -8   6        0.37        0.63      2.30 o
   9  -8   6       41.00       48.88      6.92 o
 -10  -7   6        0.05        2.07      2.27 o
  -9  -7   6       15.27       18.44      4.24 o
  -8  -7   6       91.90       86.15     12.65 o
  -7  -7   6      222.85      249.06     16.26 o
  -6  -7   6        0.17        0.20      1.18 o
  -5  -7   6       21.16       22.16      3.09 o
  -4  -7   6        0.41        0.59      0.47 o
  -3  -7   6        0.34        1.80      0.64 o
  -2  -7   6       68.77       58.49      2.00 o
  -1  -7   6      476.10      460.03     11.38 o
   0  -7   6       11.74       15.06      1.43 o
   1  -7   6        0.04        0.17      0.85 o
   2  -7   6       43.23       50.85      2.70 o
   3  -7   6       56.44       59.10      3.53 o
   4  -7   6       29.87       26.21      3.34 o
   5  -7   6       33.96       23.78      7.15 o
   6  -7   6      143.35      137.61     14.74 o
   7  -7   6      245.10      252.57     16.83 o
   8  -7   6        7.46        1.39      2.15 o
   9  -7   6        0.00       -1.35      1.82 o
 -10  -6   6       13.65       17.45      6.80 o
  -9  -6   6      111.63      111.36      2.40 o
  -8  -6   6       49.02       48.73      1.15 o
  -7  -6   6       78.79       87.82      3.35 o
  -6  -6   6       10.12        9.18      0.57 o
  -5  -6   6        5.03        4.84      0.68 o
  -4  -6   6       11.99        8.36      0.61 o
  -3  -6   6        5.67        2.89      0.41 o
  -2  -6   6       11.57       13.17      0.96 o
  -1  -6   6      481.21      416.91     11.70 o
   0  -6   6        3.50        2.12      0.65 o
   1  -6   6       24.71       23.35      1.78 o
   2  -6   6       19.74        9.72      1.52 o
   3  -6   6        0.07        0.48      1.82 o
   4  -6   6       69.80       77.89      4.77 o
   5  -6   6      109.66      131.48      7.08 o
   6  -6   6       54.82       56.66      5.62 o
   7  -6   6        0.09       -0.47      1.56 o
   8  -6   6       16.37       10.26      8.23 o
   9  -6   6       54.62       45.85     29.95 o
  10  -6   6        0.28        0.53      1.51 o
 -11  -5   6       21.25       12.92      3.65 o
 -10  -5   6        2.43        2.92      0.52 o
  -9  -5   6       39.49       38.86      1.63 o
  -8  -5   6       39.98       38.48      3.26 o
  -7  -5   6      105.94      116.10      3.13 o
  -6  -5   6      146.34      150.75      3.54 o
  -5  -5   6        4.48        4.82      0.60 o
  -4  -5   6      165.58      169.95      3.66 o
  -3  -5   6      171.95      199.48      4.71 o
  -2  -5   6     1519.75     1563.18     46.84 o
  -1  -5   6       14.00       21.24      4.90 o
   0  -5   6      638.14      705.07     18.61 o
   1  -5   6      176.98      198.60      6.41 o
   2  -5   6      751.41      782.74     27.16 o
   3  -5   6       33.68       36.67      2.89 o
   4  -5   6       88.75       95.40      5.19 o
   5  -5   6        0.05        1.11      1.30 o
   6  -5   6       63.77       66.84      5.15 o
   7  -5   6       37.14       40.34      4.85 o
   8  -5   6       40.48       37.15     15.49 o
   9  -5   6       21.69       21.10     14.30 o
  10  -5   6       12.97        6.68      5.72 o
 -11  -4   6       43.52       46.96      2.64 o
 -10  -4   6       89.27       91.39      2.99 o
  -9  -4   6        0.38       -0.05      0.37 o
  -8  -4   6      182.52      195.15      7.63 o
  -7  -4   6        0.04       -0.27      0.49 o
  -6  -4   6        4.69        5.00      0.70 o
  -5  -4   6      109.48       90.90      2.69 o
  -4  -4   6        1.04        1.31      0.41 o
  -3  -4   6       55.37       49.44      1.66 o
  -2  -4   6     2265.52     2374.78     67.62 o
  -1  -4   6     3582.65     4141.14    161.13 o
   0  -4   6       97.91       76.43      5.13 o
   1  -4   6       46.66       50.46      2.91 o
   2  -4   6      177.25      179.85      6.91 o
   3  -4   6       33.71       41.47      2.99 o
   4  -4   6      148.70      177.39     11.13 o
   5  -4   6        5.57        8.59      1.95 o
   6  -4   6        8.40        9.16      2.16 o
   7  -4   6       31.77       34.90      3.87 o
   8  -4   6      168.62      164.10     11.11 o
   9  -4   6        9.59        8.69      6.90 o
  10  -4   6        0.23        1.28      1.63 o
 -12  -3   6       11.50        8.70      1.36 o
 -11  -3   6       32.81       38.92      2.12 o
 -10  -3   6        7.14        6.85      1.96 o
  -9  -3   6       22.58       22.98      3.88 o
  -8  -3   6       16.54       16.26      1.31 o
  -7  -3   6        0.09        0.80      0.54 o
  -6  -3   6        3.16        3.49      0.76 o
  -5  -3   6      400.74      393.05     11.45 o
  -4  -3   6       11.71       11.76      1.84 o
  -3  -3   6      126.96      134.92      2.97 o
  -2  -3   6      591.56      602.81     14.46 o
  -1  -3   6       27.40       38.81      2.00 o
   0  -3   6        0.45        4.04      2.74 o
   1  -3   6       18.24       14.33      1.68 o
   2  -3   6        6.38       12.56      3.60 o
   3  -3   6      505.57      497.83     18.97 o
   4  -3   6        3.73        6.19      1.94 o
   5  -3   6       22.93       30.25      4.88 o
   6  -3   6       94.02      102.37      6.07 o
   7  -3   6        5.47        5.58      2.24 o
   8  -3   6       16.48       12.39      3.22 o
   9  -3   6       63.21       57.91      8.21 o
  10  -3   6       17.02       16.01     10.35 o
 -12  -2   6       16.94       18.29      2.02 o
 -11  -2   6        0.21        0.10      0.48 o
 -10  -2   6       78.23       85.73      3.22 o
  -9  -2   6      125.29      128.51      4.87 o
  -8  -2   6        0.40        1.67      0.61 o
  -7  -2   6      524.62      557.16     15.92 o
  -6  -2   6       94.85       92.94      3.32 o
  -5  -2   6      157.75      140.74      4.91 o
  -4  -2   6      436.82      460.51     14.75 o
  -3  -2   6      118.34       97.26      2.54 o
  -2  -2   6      859.88      920.59     24.28 o
  -1  -2   6       28.74       19.13      1.67 o
   0  -2   6       51.57       32.82      2.61 o
   1  -2   6       67.45       61.24      3.18 o
   2  -2   6      202.88      188.75      6.82 o
   3  -2   6       55.83       59.39      3.96 o
   4  -2   6      157.00      159.99      8.16 o
   5  -2   6     1427.86     1498.19     65.87 o
   6  -2   6      345.32      337.96     19.81 o
   7  -2   6        0.30       -0.44      1.16 o
   8  -2   6       20.40       19.00      2.96 o
   9  -2   6        1.39        3.89      1.81 o
  10  -2   6       15.68       21.41      3.93 o
 -12  -1   6       85.16       93.71      7.65 o
 -11  -1   6        0.04        0.63      0.86 o
 -10  -1   6       15.05       13.49      1.76 o
  -9  -1   6      129.72      122.43      4.00 o
  -8  -1   6       34.64       38.71      2.40 o
  -7  -1   6        0.42        0.75      0.75 o
  -6  -1   6       95.67       92.84      3.39 o
  -5  -1   6       11.06        8.49      1.00 o
  -4  -1   6       66.53       82.01      1.96 o
  -3  -1   6      224.18      204.81      5.32 o
  -2  -1   6        1.25        4.64      1.18 o
  -1  -1   6      482.95      527.56     14.02 o
   0  -1   6      849.08      931.29     31.09 o
   1  -1   6      190.70      167.69      6.17 o
   2  -1   6      286.70      276.31      9.56 o
   3  -1   6      161.87      158.29      6.41 o
   4  -1   6      223.92      290.78     93.99 o
   5  -1   6      387.16      360.81     14.07 o
   6  -1   6     1013.19     1014.71     44.68 o
   7  -1   6      506.57      501.91     20.74 o
   8  -1   6        0.30        0.84      1.12 o
   9  -1   6       25.11       26.29      3.19 o
  10  -1   6        1.83        3.35      2.27 o
 -12   0   6        3.48        1.43      1.34 o
 -11   0   6       45.92       55.62      2.89 o
 -10   0   6        0.17       -0.25      0.54 o
  -9   0   6        9.41        8.83      1.52 o
  -8   0   6        6.61        8.87      0.96 o
  -7   0   6       38.42       38.75      1.66 o
  -6   0   6       13.76       14.88      1.26 o
  -5   0   6      149.98      147.03      4.76 o
  -4   0   6      294.50      287.55      8.00 o
  -3   0   6       12.26       15.93      1.06 o
  -2   0   6     1676.07     1778.97     53.40 o
  -1   0   6      684.20      738.02     25.66 o
   0   0   6       15.68       14.83      1.97 o
   1   0   6      281.71      281.87     40.70 o
   2   0   6      673.43      673.25     22.88 o
   3   0   6        2.14        2.40      1.08 o
   4   0   6       41.93       49.96      6.23 o
   5   0   6      105.98      113.11      5.59 o
   6   0   6        1.61        1.84      1.51 o
   7   0   6       39.59       43.70      3.73 o
   8   0   6       50.34       49.32      4.12 o
   9   0   6        0.87        0.86      1.07 o
  10   0   6        1.02       -0.34      0.97 o
 -12   1   6        0.30       -0.57      1.40 o
 -11   1   6        0.01        0.34      0.62 o
 -10   1   6      197.37      202.18      7.06 o
  -9   1   6      530.79      553.31     17.07 o
  -8   1   6        3.14        1.84      0.58 o
  -7   1   6       86.19       72.58      2.33 o
  -6   1   6       86.15       82.66      2.45 o
  -5   1   6      128.25      123.95      3.00 o
  -4   1   6      114.06      144.23      7.92 o
  -3   1   6       15.83       13.12      2.27 o
  -2   1   6       69.83       74.81      2.10 o
  -1   1   6      311.60      332.10     20.03 o
   0   1   6       95.32       77.39      3.74 o
   1   1   6       70.38       86.64      4.02 o
   2   1   6        3.73        2.84      1.31 o
   3   1   6       29.48       40.17      3.55 o
   4   1   6      231.96      226.72      8.81 o
   5   1   6       28.47       25.79      2.93 o
   6   1   6       18.65       18.13      3.80 o
   7   1   6        2.05        2.56      1.22 o
   8   1   6       14.41       14.46      2.27 o
   9   1   6       37.06       32.46      5.13 o
  10   1   6        2.36        1.59      1.21 o
 -12   2   6        7.66        2.17      2.12 o
 -11   2   6       79.94       76.71     10.34 o
 -10   2   6        2.32        3.28      0.89 o
  -9   2   6      110.58      113.07      3.78 o
  -8   2   6        3.03        2.81      0.62 o
  -7   2   6        7.03       10.55      2.02 o
  -6   2   6        3.82        3.27      0.45 o
  -5   2   6       11.84       11.93      2.56 o
  -4   2   6      266.47      261.13     13.34 o
  -3   2   6       70.91       58.01      4.84 o
  -2   2   6      744.92      777.08     18.14 o
  -1   2   6        6.46        7.18      1.56 o
   0   2   6        8.32        3.11      1.08 o
   1   2   6       48.79       56.16      3.85 o
   2   2   6       89.96      102.89      4.65 o
   3   2   6        0.04        0.17      0.77 o
   4   2   6      114.88      123.20     12.17 o
   5   2   6      252.02      226.48     29.45 o
   6   2   6       17.18       16.94      3.60 o
   7   2   6       32.81       33.95      3.78 o
   8   2   6        3.00        2.56      1.25 o
   9   2   6        1.57        0.53      1.12 o
  10   2   6       10.29        0.40      1.05 o
 -11   3   6        3.17        5.45      2.24 o
 -10   3   6        7.65        7.08      0.97 o
  -9   3   6      135.73      121.67      4.51 o
  -8   3   6       28.14       31.93      1.70 o
  -7   3   6        8.13        8.29      0.58 o
  -6   3   6      277.65      283.06     11.31 o
  -5   3   6       84.53       88.74      4.88 o
  -4   3   6        0.06        1.38      2.46 o
  -3   3   6       20.83       19.23      5.13 o
  -2   3   6        0.30       -0.20      0.99 o
  -1   3   6        0.26        1.28      0.94 o
   0   3   6      680.67      744.86     41.06 o
   1   3   6        1.91        3.06      1.15 o
   2   3   6       10.72       18.85      3.45 o
   3   3   6      198.62      203.16      7.99 o
   4   3   6       40.24       46.61      3.97 o
   5   3   6        9.56        9.40      1.77 o
   6   3   6       72.45       77.71     21.09 o
   7   3   6        4.12        6.13      1.60 o
   8   3   6       20.42       23.26      3.75 o
   9   3   6        4.16        4.05      1.35 o
 -11   4   6        4.41        4.59      2.06 o
 -10   4   6       11.49       12.80      2.75 o
  -9   4   6      122.43      125.63      3.99 o
  -8   4   6       86.26       85.26      2.13 o
  -7   4   6      943.00      919.30     41.46 o
  -6   4   6        0.06       -0.49      0.98 o
  -5   4   6       89.08       89.38      5.47 o
  -4   4   6      622.51      636.10     33.67 o
  -3   4   6      173.70      176.06     10.81 o
  -2   4   6      650.31      651.22     32.93 o
  -1   4   6      222.77      215.31      6.32 o
   0   4   6      275.38      287.63     12.88 o
   1   4   6      210.72      197.47      8.97 o
   2   4   6       43.73       47.77      3.87 o
   3   4   6      153.26      137.19      9.06 o
   4   4   6      755.76      727.83     27.62 o
   5   4   6      116.01      100.31      5.82 o
   6   4   6       28.91       30.86      4.18 o
   7   4   6        0.31       -0.15      0.74 o
   8   4   6        2.45        2.04      1.04 o
   9   4   6       19.07       10.93      2.47 o
 -10   5   6       25.64       25.82      3.83 o
  -9   5   6        1.19       -0.07      1.18 o
  -8   5   6      103.47       97.69     10.33 o
  -7   5   6       22.43       22.30      4.49 o
  -6   5   6        0.11       -0.54      1.12 o
  -5   5   6        8.36       11.56      2.26 o
  -4   5   6        0.21       -0.34      0.90 o
  -3   5   6      147.25      141.88      9.90 o
  -2   5   6       72.17       90.19      7.01 o
  -1   5   6       41.88       39.09      1.32 o
   0   5   6        8.13        7.27      0.92 o
   1   5   6       57.69       61.55      2.55 o
   2   5   6       37.51       36.61      3.43 o
   3   5   6      115.40      110.02      5.45 o
   4   5   6      105.94      110.39      6.24 o
   5   5   6       32.78       30.56      3.27 o
   6   5   6       51.18       51.71      4.51 o
   7   5   6       44.73       49.40      4.23 o
   8   5   6        0.00        1.61      2.17 o
 -10   6   6       43.49       61.17      7.14 o
  -9   6   6        1.94        0.89      2.96 o
  -8   6   6        6.88        8.83      3.02 o
  -7   6   6        0.41        0.25      1.05 o
  -6   6   6        0.14       -0.20      0.98 o
  -5   6   6      332.94      314.73     13.92 o
  -4   6   6      459.18      453.03     20.35 o
  -3   6   6        8.28       10.55      2.96 o
  -2   6   6       26.27       34.03      4.44 o
  -1   6   6      133.41      128.23      3.62 o
   0   6   6      547.81      522.98     86.00 o
   1   6   6       25.85       24.84      2.27 o
   2   6   6      190.42      177.34      5.65 o
   3   6   6      149.00      147.51      5.03 o
   4   6   6       75.23       70.55      4.89 o
   5   6   6       13.08       15.34      1.98 o
   6   6   6        0.11        1.06      1.03 o
   7   6   6        5.26        2.02      2.17 o
   8   6   6        0.49        0.06      0.73 o
  -9   7   6        0.98        0.78      1.50 o
  -8   7   6        5.49        3.40      1.92 o
  -7   7   6       13.95       11.59      2.75 o
  -6   7   6       16.32       23.57      3.98 o
  -5   7   6       17.99       13.16      2.68 o
  -4   7   6       82.89       75.36      6.19 o
  -3   7   6        2.29        0.05      1.03 o
  -2   7   6      160.00      137.89      9.90 o
  -1   7   6        9.04        4.72      0.97 o
   0   7   6        0.33       -0.42      0.82 o
   1   7   6       64.45       58.31      3.75 o
   2   7   6        5.58        5.73      1.58 o
   3   7   6        0.25        0.20      1.09 o
   4   7   6        1.26        0.91      0.74 o
   5   7   6       11.77       12.78      1.53 o
   6   7   6       20.52       19.35      1.91 o
   7   7   6       31.10       29.00      2.29 o
  -8   8   6       33.07       39.73      5.85 o
  -7   8   6       14.12       16.56      3.31 o
  -6   8   6        7.17        8.97      2.51 o
  -5   8   6       49.47       66.32      5.62 o
  -4   8   6       28.55       29.04      4.26 o
  -3   8   6        4.65        5.02      3.50 o
  -2   8   6        2.07        2.51      1.70 o
  -1   8   6       98.86       95.40      3.50 o
   0   8   6        1.52        1.43      0.67 o
   1   8   6       27.69       31.48      2.21 o
   2   8   6        0.38        0.04      0.84 o
   3   8   6        1.79        1.18      1.18 o
   4   8   6        2.71        3.54      1.25 o
   5   8   6       43.74       47.48      5.13 o
   6   8   6       10.20        5.99      2.65 o
  -6   9   6       14.90       11.78      3.61 o
  -5   9   6        0.48        0.78      1.61 o
  -4   9   6       11.30       18.59      3.14 o
  -3   9   6        3.76        4.15      2.18 o
  -2   9   6        0.28        1.53      1.43 o
  -1   9   6       27.62       27.01      1.59 o
   0   9   6        3.71        3.68      0.90 o
   1   9   6        1.06        0.20      0.77 o
   2   9   6       26.56       28.96      2.48 o
   3   9   6      138.25      153.13      6.99 o
   4   9   6       11.49       10.83      1.91 o
  -4  10   6       87.81      105.95      7.54 o
  -3  10   6       36.36       45.64      5.13 o
  -2  10   6        1.57        1.53      1.39 o
  -1  10   6      196.94      234.36     11.37 o
   0  10   6        0.74        1.41      1.01 o
   1  10   6        0.19       -0.47      0.67 o
   2  10   6        0.29        0.22      0.69 o
  -2 -13   7        1.19       -1.38      2.37 o
  -1 -13   7        0.20       -2.07      2.56 o
   0 -13   7       24.86       30.16      2.05 o
   1 -13   7        7.02        8.81      1.46 o
  -5 -12   7        3.26        3.20      1.99 o
  -4 -12   7        9.16       11.67      4.70 o
  -3 -12   7        0.02       -1.15      1.97 o
  -2 -12   7        5.44        8.08      5.91 o
  -1 -12   7        3.98        5.38      1.01 o
   0 -12   7        5.84        7.17      1.66 o
   1 -12   7      147.17      157.23      6.69 o
   2 -12   7        0.33        0.46      0.87 o
   3 -12   7       16.60       15.30      3.49 o
   4 -12   7        0.66        0.29      0.93 o
  -6 -11   7       10.09       13.11      4.24 o
  -5 -11   7        9.18        6.71      2.76 o
  -4 -11   7        9.40        9.68      2.51 o
  -3 -11   7       16.00       15.21      2.40 o
  -2 -11   7        0.00       -0.57      0.65 o
  -1 -11   7      122.36      124.63      5.30 o
   0 -11   7       19.02       19.41      1.85 o
   1 -11   7       13.39       11.78      2.16 o
   2 -11   7        0.13        0.63      0.79 o
   3 -11   7       44.90       47.46      3.88 o
   4 -11   7       14.03       16.72      2.41 o
   5 -11   7       49.57       45.57      4.01 o
   6 -11   7       28.35       27.64      3.88 o
  -8 -10   7       16.31       18.34      4.83 o
  -7 -10   7       18.02       22.19      4.93 o
  -6 -10   7       40.47       38.77      6.12 o
  -5 -10   7        7.31        7.94      2.23 o
  -4 -10   7       15.97       16.62      2.79 o
  -3 -10   7       55.92       54.93      1.37 o
  -2 -10   7       10.67       11.34      1.42 o
  -1 -10   7       45.84       44.35      2.42 o
   0 -10   7        2.10        2.24      0.81 o
   1 -10   7       26.82       30.50      2.28 o
   2 -10   7      156.46      150.85      5.99 o
   3 -10   7       26.03       36.02      3.28 o
   4 -10   7       49.96       52.70      3.88 o
   5 -10   7        1.96        2.48      1.60 o
   6 -10   7        8.32       10.67      2.32 o
   7 -10   7        2.57        3.93      1.84 o
  -9  -9   7        6.93        8.87      3.94 o
  -8  -9   7        1.43        0.10      1.38 o
  -7  -9   7        3.47        1.18      1.87 o
  -6  -9   7       23.69       27.02      4.83 o
  -5  -9   7       26.92       29.23      4.08 o
  -4  -9   7       18.02       16.17      1.39 o
  -3  -9   7       31.08       36.45      2.55 o
  -2  -9   7      115.00      111.34      3.50 o
  -1  -9   7       34.70       38.72      2.55 o
   0  -9   7      199.14      188.18     13.39 o
   1  -9   7       19.84       22.91      2.19 o
   2  -9   7        7.22        9.21      1.51 o
   3  -9   7        0.04        0.15      0.67 o
   4  -9   7       59.42       59.32      4.07 o
   5  -9   7       78.00       86.54      6.79 o
   6  -9   7       39.22       47.57      8.51 o
   7  -9   7        6.48        8.19      2.76 o
   8  -9   7       29.50       40.26      6.91 o
  -9  -8   7       19.16       21.00      7.89 o
  -8  -8   7       62.09       64.16      7.70 o
  -7  -8   7       12.77       11.44      3.45 o
  -6  -8   7       12.63        9.96      3.06 o
  -5  -8   7       60.24       55.02      3.69 o
  -4  -8   7       85.27       81.93      2.86 o
  -3  -8   7      279.97      258.79      6.09 o
  -2  -8   7       90.23       93.32      3.16 o
  -1  -8   7      209.10      196.03      6.23 o
   0  -8   7      515.60      500.79     15.28 o
   1  -8   7        2.07        1.41      0.82 o
   2  -8   7       69.25       80.07      4.34 o
   3  -8   7      105.95      115.39      5.75 o
   4  -8   7        7.14        9.12      1.95 o
   5  -8   7        5.54        2.44      2.69 o
   6  -8   7      170.85      178.13     10.81 o
   7  -8   7       83.60       86.99      7.54 o
   8  -8   7       25.08       24.40      8.38 o
 -10  -7   7       47.56       47.56      6.81 o
  -9  -7   7        7.12        7.59      3.06 o
  -8  -7   7       17.29       15.28      6.02 o
  -7  -7   7       90.00       98.00      8.69 o
  -6  -7   7        4.51        3.15      0.51 o
  -5  -7   7      252.37      254.70      6.64 o
  -4  -7   7        1.34        1.56      0.36 o
  -3  -7   7       16.55       19.36      1.54 o
  -2  -7   7      125.16      135.10      5.70 o
  -1  -7   7        3.93        5.87      1.29 o
   0  -7   7       38.87       35.41      2.10 o
   1  -7   7        5.14        5.49      1.26 o
   2  -7   7       18.79       25.31      2.08 o
   3  -7   7       37.95       33.83      3.56 o
   4  -7   7       37.13       47.84      3.94 o
   5  -7   7        3.85        5.10      2.16 o
   6  -7   7       12.84       12.64      4.19 o
   7  -7   7        2.04        3.46      3.15 o
   8  -7   7       20.16       18.94      7.69 o
   9  -7   7        7.15        8.96      5.23 o
 -10  -6   7        2.67        3.15      3.65 o
  -9  -6   7       98.88       98.36      2.46 o
  -8  -6   7        7.76        7.06      1.32 o
  -7  -6   7      131.95      137.83      2.99 o
  -6  -6   7        0.35        0.08      0.54 o
  -5  -6   7      328.37      320.30      8.14 o
  -4  -6   7        2.70        2.77      0.47 o
  -3  -6   7      347.65      354.76     12.00 o
  -2  -6   7        7.09       13.17      4.43 o
  -1  -6   7       34.71       29.07      1.94 o
   0  -6   7       40.61       40.64      2.13 o
   1  -6   7      100.89       98.28      4.25 o
   2  -6   7      542.17      508.24     16.03 o
   3  -6   7       17.99       24.87      2.71 o
   4  -6   7        6.58        7.68      2.24 o
   5  -6   7        3.95        1.64      1.67 o
   6  -6   7       58.13       67.21      5.43 o
   7  -6   7       32.03       39.52      5.45 o
   8  -6   7        6.68        5.32      5.03 o
   9  -6   7        8.81       17.75      5.72 o
 -10  -5   7       19.15       23.62      2.15 o
  -9  -5   7       43.26       45.74      1.82 o
  -8  -5   7        1.93        1.11      0.43 o
  -7  -5   7        0.02        0.41      0.56 o
  -6  -5   7       55.14       50.43      1.67 o
  -5  -5   7        0.03        0.42      0.42 o
  -4  -5   7      255.30      248.18      5.30 o
  -3  -5   7      220.42      201.15      5.36 o
  -2  -5   7       56.57       65.05      3.14 o
  -1  -5   7      352.10      360.87     12.45 o
   0  -5   7       83.07       89.41      4.16 o
   1  -5   7      260.82      267.37      9.26 o
   2  -5   7        0.22        0.30      1.18 o
   3  -5   7       10.50       10.85      2.32 o
   4  -5   7       77.10       88.48      5.40 o
   5  -5   7      100.33       90.53      6.03 o
   6  -5   7       20.47       27.84      4.19 o
   7  -5   7       12.23       12.52      2.82 o
   8  -5   7        7.25        7.54      3.02 o
   9  -5   7        5.51        7.98      4.04 o
  10  -5   7        4.49        3.04      2.62 o
 -11  -4   7       12.48       13.22      2.76 o
 -10  -4   7       64.97       67.03      2.98 o
  -9  -4   7       35.03       41.43      2.37 o
  -8  -4   7       16.72       15.73      1.50 o
  -7  -4   7       90.24       88.38      2.96 o
  -6  -4   7       53.37       49.77      3.10 o
  -5  -4   7      496.93      466.50     12.48 o
  -4  -4   7       84.00       74.28      2.52 o
  -3  -4   7      563.62      519.70     11.31 o
  -2  -4   7       19.13       14.39      1.31 o
  -1  -4   7      115.27      109.91      6.09 o
   0  -4   7      226.67      230.92      6.52 o
   1  -4   7      116.23      116.11      5.61 o
   2  -4   7      556.19      548.68     19.47 o
   3  -4   7      291.31      315.26     12.42 o
   4  -4   7      173.93      183.69      8.47 o
   5  -4   7        1.19        2.19      1.43 o
   6  -4   7      182.43      187.03     11.47 o
   7  -4   7        2.08        0.36      1.15 o
   8  -4   7        0.18       -0.44      1.77 o
   9  -4   7       21.25       23.77      5.92 o
  10  -4   7       11.84        8.86      4.39 o
 -11  -3   7       57.28       65.55      3.79 o
 -10  -3   7       73.51       87.62      4.87 o
  -9  -3   7        6.26        7.32      1.08 o
  -8  -3   7       97.50       97.58      3.38 o
  -7  -3   7       28.62       27.37      1.46 o
  -6  -3   7        8.95       10.57      1.29 o
  -5  -3   7        1.12        0.50      0.49 o
  -4  -3   7       23.39       22.00      1.10 o
  -3  -3   7       61.05       62.77      2.42 o
  -2  -3   7      259.29      265.59      7.20 o
  -1  -3   7      248.42      257.15      6.77 o
   0  -3   7      518.12      546.00     15.21 o
   1  -3   7       32.99       32.01      2.58 o
   2  -3   7      143.23      149.21     13.38 o
   3  -3   7        1.36        1.58      1.12 o
   4  -3   7       25.78       33.16      3.94 o
   5  -3   7       65.60       61.76      4.85 o
   6  -3   7       86.00      102.51      6.46 o
   7  -3   7       27.85       31.22      4.63 o
   8  -3   7       35.31       39.88      5.36 o
   9  -3   7       57.52       71.56     13.62 o
  10  -3   7        7.51        9.36      4.28 o
 -12  -2   7       36.09       38.55      3.61 o
 -11  -2   7        0.11        0.46      0.91 o
 -10  -2   7        4.64        4.53      1.23 o
  -9  -2   7        5.17        4.57      0.87 o
  -8  -2   7        7.60        6.47      1.05 o
  -7  -2   7      699.66      723.06     19.79 o
  -6  -2   7        4.75        4.57      0.92 o
  -5  -2   7      111.79      116.23      3.99 o
  -4  -2   7      245.45      265.27      6.48 o
  -3  -2   7      344.09      324.04      7.77 o
  -2  -2   7      163.47      165.54      4.80 o
  -1  -2   7     1128.41     1211.62     35.83 o
   0  -2   7     1907.67     1578.89    442.71 o
   1  -2   7       40.98       46.94      3.73 o
   2  -2   7       86.76       71.82      4.12 o
   3  -2   7        0.44        0.40      0.89 o
   4  -2   7       55.45       63.39      4.33 o
   5  -2   7       71.38       78.25      5.63 o
   6  -2   7       79.06       85.06      6.82 o
   7  -2   7       66.20       69.61      5.45 o
   8  -2   7       16.97       15.24      2.89 o
   9  -2   7       20.36       20.12      4.54 o
  10  -2   7        2.04        3.01      2.00 o
 -12  -1   7        9.51       12.90      4.01 o
 -11  -1   7        1.87        2.41      0.97 o
 -10  -1   7       39.43       45.05      2.40 o
  -9  -1   7      118.75      126.58      4.72 o
  -8  -1   7        3.96        3.04      0.92 o
  -7  -1   7       48.16       43.61      1.92 o
  -6  -1   7      335.85      332.63     11.04 o
  -5  -1   7        0.78        0.48      0.66 o
  -4  -1   7       27.65       25.09      1.92 o
  -3  -1   7      158.05      168.19      7.04 o
  -2  -1   7      223.52      213.32      5.89 o
  -1  -1   7        6.53        5.13      1.10 o
   0  -1   7      415.86      435.16     14.91 o
   1  -1   7     1902.47     2269.81    130.33 o
   2  -1   7      242.68      268.95     10.05 o
   3  -1   7        5.66        6.76      1.64 o
   4  -1   7       89.38       97.13      6.02 o
   5  -1   7       10.92       11.09      2.16 o
   6  -1   7      145.10      141.74      9.08 o
   7  -1   7      637.37      657.89     28.31 o
   8  -1   7      153.13      159.44      8.92 o
   9  -1   7        0.00       -1.08      1.58 o
  10  -1   7        7.62        7.18      2.18 o
 -11   0   7       10.92       13.35      1.52 o
 -10   0   7       21.94       21.48      2.54 o
  -9   0   7      204.00      211.99      8.60 o
  -8   0   7        2.41        3.60      0.98 o
  -7   0   7       15.59       10.77      1.36 o
  -6   0   7       27.85       26.67      1.93 o
  -5   0   7        0.75        1.80      0.46 o
  -4   0   7        0.04        1.08      1.18 o
  -3   0   7        9.71       14.57      1.33 o
  -2   0   7      441.99      471.77     17.05 o
  -1   0   7      118.15      110.38      3.86 o
   0   0   7      367.62      370.64     12.68 o
   1   0   7       22.89       13.72      1.92 o
   2   0   7        0.31       -0.55      1.08 o
   3   0   7       21.24       23.81      2.51 o
   4   0   7       10.00       10.45      2.43 o
   5   0   7      232.79      282.45     94.68 o
   6   0   7        2.93        1.70      1.57 o
   7   0   7        1.56        1.03      1.15 o
   8   0   7       10.37       10.83      2.33 o
   9   0   7        0.16       -1.87      1.68 o
  10   0   7       21.57       21.56     14.94 o
 -11   1   7       12.91       14.57      1.52 o
 -10   1   7        2.31        2.60      0.80 o
  -9   1   7       23.57       21.72      1.59 o
  -8   1   7      216.18      232.81      6.69 o
  -7   1   7       13.96       11.66      1.17 o
  -6   1   7       46.71       48.91      2.31 o
  -5   1   7      205.23      222.36     17.76 o
  -4   1   7      754.88      769.08     38.72 o
  -3   1   7      242.09      223.39      6.28 o
  -2   1   7        4.97        2.97      0.65 o
  -1   1   7       30.02       22.62      2.27 o
   0   1   7       14.43       17.22      3.25 o
   1   1   7      118.60      111.18      6.15 o
   2   1   7       11.99        9.93      1.85 o
   3   1   7       17.27       15.43      4.14 o
   4   1   7        0.88        0.82      1.71 o
   5   1   7       54.46       49.62      4.33 o
   6   1   7       53.16       55.74      6.02 o
   7   1   7        0.17       -0.76      1.08 o
   8   1   7        2.97        1.82      1.73 o
   9   1   7        1.18        0.00      0.89 o
 -11   2   7       16.69       20.15      3.59 o
 -10   2   7        0.05        0.93      1.40 o
  -9   2   7       14.77       18.60      2.50 o
  -8   2   7      354.04      374.55      9.64 o
  -7   2   7       52.31       45.72      1.13 o
  -6   2   7      301.03      298.36     11.92 o
  -5   2   7        2.92        1.08      1.48 o
  -4   2   7      113.36      113.38      8.21 o
  -3   2   7       43.58       44.91      4.84 o
  -2   2   7        8.44        6.74      0.55 o
  -1   2   7        5.66        3.99      1.28 o
   0   2   7      365.24      361.23     17.43 o
   1   2   7      111.34      104.79      6.68 o
   2   2   7       76.13       68.36      4.19 o
   3   2   7      189.23      187.52     10.01 o
   4   2   7      103.27      110.65      5.84 o
   5   2   7       47.35       47.28      3.80 o
   6   2   7        0.71        1.07      1.70 o
   7   2   7      117.33      117.55      6.57 o
   8   2   7        0.21        0.20      0.80 o
   9   2   7        0.38       -0.49      1.18 o
 -11   3   7       41.76       46.98      8.34 o
 -10   3   7      124.14      121.22     10.73 o
  -9   3   7       20.48       25.48      1.47 o
  -8   3   7        1.37        0.60      1.82 o
  -7   3   7      193.97      193.29     10.93 o
  -6   3   7        0.03        1.57      1.25 o
  -5   3   7       12.84       14.59      3.45 o
  -4   3   7        0.05       -0.89      1.48 o
  -3   3   7      109.61       94.07     11.67 o
  -2   3   7       45.06       46.69      5.33 o
  -1   3   7        0.33       -0.94      1.25 o
   0   3   7       21.11       23.01      3.14 o
   1   3   7       33.38       35.12      3.09 o
   2   3   7       11.14       13.31      2.57 o
   3   3   7       49.49       45.48      4.46 o
   4   3   7       31.09       29.36      3.45 o
   5   3   7       10.30       12.23      2.13 o
   6   3   7        1.39        0.36      1.07 o
   7   3   7        9.13        9.27      2.32 o
   8   3   7       24.47       28.78      4.34 o
   9   3   7        0.02        0.00      0.89 o
 -10   4   7        9.78       14.29      3.00 o
  -9   4   7       60.04       61.88      5.27 o
  -8   4   7       93.69      105.85      6.91 o
  -7   4   7      418.57      410.20     18.11 o
  -6   4   7       30.34       37.09      3.83 o
  -5   4   7      112.37      103.76      6.21 o
  -4   4   7      449.13      425.13     32.16 o
  -3   4   7       14.57       12.23      3.25 o
  -2   4   7      328.73      313.42     18.02 o
  -1   4   7     2672.31     2806.83    103.28 o
   0   4   7      374.77      381.48     16.83 o
   1   4   7      342.28      340.77     15.43 o
   2   4   7       17.30       19.69      3.06 o
   3   4   7      173.22      168.63      7.72 o
   4   4   7       26.17       23.91      2.71 o
   5   4   7      270.50      249.93     14.50 o
   6   4   7      202.39      175.93      9.32 o
   7   4   7        0.82        1.13      1.29 o
   8   4   7        1.17        0.22      0.76 o
 -10   5   7        6.01       15.56      3.27 o
  -9   5   7        0.01       -0.54      1.25 o
  -8   5   7       54.35       51.80      4.99 o
  -7   5   7       14.49       12.09      2.72 o
  -6   5   7       22.87       18.04      2.96 o
  -5   5   7      115.70      114.57      6.88 o
  -4   5   7       64.87       67.15     11.26 o
  -3   5   7       43.27       43.42      5.53 o
  -2   5   7       39.61       39.57      5.13 o
  -1   5   7      254.02      252.95      7.40 o
   0   5   7      406.26      397.68     12.86 o
   1   5   7      524.06      532.68     15.96 o
   2   5   7       51.20       49.92      3.76 o
   3   5   7        1.57        1.93      1.15 o
   4   5   7       33.02       41.00      3.44 o
   5   5   7        1.40        2.00      1.15 o
   6   5   7       25.82       21.21      3.02 o
   7   5   7      119.44      122.89      6.50 o
  -9   6   7        4.60        1.28      1.60 o
  -8   6   7       47.15       53.65      6.48 o
  -7   6   7       46.66       44.13      5.83 o
  -6   6   7       18.61       17.87      3.14 o
  -5   6   7       19.34       18.02      3.00 o
  -4   6   7        3.82        6.40      2.32 o
  -3   6   7       51.56       55.77      6.61 o
  -2   6   7       23.07       26.23      4.44 o
  -1   6   7       25.75       33.44      1.24 o
   0   6   7       24.24       21.68      2.52 o
   1   6   7        0.02       -0.63      1.12 o
   2   6   7        1.89        2.60      1.02 o
   3   6   7       32.90       38.22      2.33 o
   4   6   7       10.37        7.96      2.88 o
   5   6   7        6.83        6.51      1.67 o
   6   6   7       54.91       47.75      4.54 o
   7   6   7        0.31       -1.44      1.68 o
  -8   7   7       39.52       47.53      6.62 o
  -7   7   7        3.12        6.31      2.96 o
  -6   7   7       13.04       18.55      3.38 o
  -5   7   7       37.19       41.57      4.43 o
  -4   7   7        2.20        2.15      2.47 o
  -3   7   7       27.75       32.76      3.55 o
  -2   7   7        0.06       -0.59      1.48 o
  -1   7   7       32.52       33.39      1.63 o
   0   7   7        2.72        1.30      0.86 o
   1   7   7       58.12       64.32      4.56 o
   2   7   7        3.46        2.67      1.01 o
   3   7   7       30.93       29.45      2.15 o
   4   7   7       22.91       24.73      4.08 o
   5   7   7        0.08       -0.07      0.53 o
   6   7   7        3.49        4.92      1.53 o
  -7   8   7        3.18        5.18      2.44 o
  -6   8   7       54.25       81.59     10.61 o
  -5   8   7        0.56       -0.20      1.12 o
  -4   8   7       10.17       15.13      2.99 o
  -3   8   7       33.12       54.59      7.45 o
  -2   8   7        5.52        9.02      2.13 o
  -1   8   7       61.85       58.18      3.65 o
   0   8   7        2.52        2.80      0.74 o
   1   8   7       30.01       30.66      2.34 o
   2   8   7        5.56        5.47      1.27 o
   3   8   7       30.95       35.36      3.16 o
   4   8   7        5.15        5.77      1.59 o
  -5   9   7       55.21       67.08      7.59 o
  -4   9   7       14.77       12.99      3.00 o
  -3   9   7        1.92        6.45      2.12 o
  -2   9   7       19.18       38.90      6.41 o
  -1   9   7       10.03       15.46      3.21 o
   0   9   7        0.61        1.28      3.25 o
   1   9   7        0.13        0.10      1.33 o
   2   9   7        0.30       -0.18      0.67 o
  -4 -12   8        0.53        1.48      1.67 o
  -3 -12   8       68.31       83.02      9.97 o
  -2 -12   8        4.98        4.73      3.15 o
  -1 -12   8       16.03       21.86      2.75 o
   0 -12   8        0.25        0.17      0.54 o
   1 -12   8        9.20       10.44      1.55 o
   2 -12   8        4.14        3.82      1.48 o
   3 -12   8        4.45        4.88      2.27 o
  -6 -11   8        5.31        4.93      3.06 o
  -5 -11   8       23.72       30.45      6.61 o
  -4 -11   8        2.58        3.99      1.92 o
  -3 -11   8        0.18        0.39      0.56 o
  -2 -11   8        0.88        1.50      0.63 o
  -1 -11   8        3.43        2.88      0.76 o
   0 -11   8        4.23        3.72      1.13 o
   1 -11   8       30.52       32.29      2.80 o
   2 -11   8        7.39        6.79      1.49 o
   3 -11   8        8.43        7.31      2.10 o
   4 -11   8      128.04      130.92      7.79 o
   5 -11   8       83.48       94.82      6.10 o
  -7 -10   8       28.89       35.51      6.02 o
  -6 -10   8        1.55        1.87      2.17 o
  -5 -10   8      104.81      103.39      8.15 o
  -4 -10   8        2.27        2.13      0.78 o
  -3 -10   8      143.73      141.65      5.46 o
  -2 -10   8       26.36       29.41      2.15 o
  -1 -10   8       11.14       13.81      1.46 o
   0 -10   8       27.67       30.46      2.02 o
   1 -10   8        2.91        0.95      0.80 o
   2 -10   8       39.85       40.33      3.15 o
   3 -10   8        2.27        0.79      1.00 o
   4 -10   8      149.32      158.79      8.39 o
   5 -10   8        7.54        8.91      2.41 o
   6 -10   8       15.31       17.29      2.91 o
  -8  -9   8        0.40        2.37      2.37 o
  -7  -9   8       33.02       28.41      8.19 o
  -6  -9   8       10.51       11.05      2.71 o
  -5  -9   8        0.41        0.34      0.36 o
  -4  -9   8       10.64        9.59      0.88 o
  -3  -9   8       17.86       18.41      1.41 o
  -2  -9   8       43.59       42.62      3.09 o
  -1  -9   8        0.75        0.39      0.46 o
   0  -9   8       28.35       30.60      3.80 o
   1  -9   8       60.69       64.46      5.10 o
   2  -9   8        0.62        0.72      1.56 o
   3  -9   8        0.13        0.92      1.10 o
   4  -9   8       66.17       68.62      7.07 o
   5  -9   8       75.68       87.78      6.17 o
   6  -9   8       77.73       80.66      5.71 o
   7  -9   8        5.42        2.85      1.95 o
  -9  -8   8        0.19       -1.48      2.07 o
  -8  -8   8       14.14       11.73      3.45 o
  -7  -8   8        3.08        3.25      2.17 o
  -6  -8   8       24.46       18.81      1.03 o
  -5  -8   8       12.15        9.77      0.75 o
  -4  -8   8        0.45        0.85      0.47 o
  -3  -8   8       53.90       50.54      1.77 o
  -2  -8   8        2.51        3.01      0.68 o
  -1  -8   8       63.46       67.19      4.48 o
   0  -8   8      185.92      178.63      5.89 o
   1  -8   8        4.95        5.41      1.39 o
   2  -8   8      451.91      452.70     15.91 o
   3  -8   8       53.23       52.25      3.50 o
   4  -8   8       18.28       22.74      2.71 o
   5  -8   8       16.31       21.15      3.55 o
   6  -8   8       40.97       50.74      6.30 o
   7  -8   8       19.66       24.04      4.28 o
   8  -8   8       78.55      101.92     17.67 o
 -10  -7   8        0.47        1.68      3.35 o
  -9  -7   8        1.69       -0.30      1.48 o
  -8  -7   8       28.21       27.03      7.50 o
  -7  -7   8        9.86       13.66      1.59 o
  -6  -7   8        5.13        4.97      0.55 o
  -5  -7   8      271.38      305.56     39.61 o
  -4  -7   8       37.44       39.28      1.83 o
  -3  -7   8       26.65       23.43      1.70 o
  -2  -7   8      256.61      251.09      8.90 o
  -1  -7   8       80.24       86.63      5.58 o
   0  -7   8      197.32      190.45      6.10 o
   1  -7   8        0.40       -0.06      0.64 o
   2  -7   8        7.03        7.23      1.40 o
   3  -7   8        3.68        2.71      1.29 o
   4  -7   8       27.45       26.63      3.21 o
   5  -7   8       86.73       94.45      6.59 o
   6  -7   8       27.50       34.89      5.07 o
   7  -7   8       16.96       15.25      5.33 o
   8  -7   8       12.79       17.89      5.97 o
  -9  -6   8        3.75        3.45      2.17 o
  -8  -6   8        0.37        0.09      0.49 o
  -7  -6   8      228.84      222.15      5.35 o
  -6  -6   8       59.26       70.21      3.48 o
  -5  -6   8       46.27       47.46      2.91 o
  -4  -6   8      629.64      619.42     15.89 o
  -3  -6   8      961.76      945.49     27.13 o
  -2  -6   8      108.18      106.60      4.43 o
  -1  -6   8      225.43      219.01      6.50 o
   0  -6   8       21.61       20.53      2.24 o
   1  -6   8       91.81       87.24      5.07 o
   2  -6   8       72.71       72.76      3.68 o
   3  -6   8       38.38       28.80      3.03 o
   4  -6   8      159.38      168.87      8.54 o
   5  -6   8       63.41       62.10      5.21 o
   6  -6   8       36.30       47.63      9.47 o
   7  -6   8        3.57        4.76      2.33 o
   8  -6   8       11.65        7.59      3.45 o
   9  -6   8        2.78        0.54      2.29 o
 -10  -5   8        5.94        5.34      0.84 o
  -9  -5   8      113.21      119.25      3.91 o
  -8  -5   8      162.94      172.07      5.12 o
  -7  -5   8        0.69        0.11      0.58 o
  -6  -5   8        2.22        2.07      0.83 o
  -5  -5   8        6.80        5.31      0.96 o
  -4  -5   8        0.44        0.76      0.47 o
  -3  -5   8       94.51      108.23      4.36 o
  -2  -5   8      142.37      145.67      5.00 o
  -1  -5   8       16.68       18.73      1.59 o
   0  -5   8        4.70        4.89      1.33 o
   1  -5   8      147.32      155.16      5.91 o
   2  -5   8       17.43       19.27      2.44 o
   3  -5   8        2.04        1.79      1.48 o
   4  -5   8      102.52      109.17      6.56 o
   5  -5   8        1.87        3.45      1.71 o
   6  -5   8       24.79       22.49      4.10 o
   7  -5   8       73.79       77.41     10.27 o
   8  -5   8       44.28       59.70      6.17 o
   9  -5   8        0.29        0.46      1.58 o
 -11  -4   8        1.29        2.54      1.02 o
 -10  -4   8        3.07        3.86      0.96 o
  -9  -4   8       66.04       66.62      2.66 o
  -8  -4   8      117.99      100.48     12.46 o
  -7  -4   8        1.80        1.52      0.79 o
  -6  -4   8       91.52      100.80      6.52 o
  -5  -4   8       72.21       61.58      2.45 o
  -4  -4   8      146.85      138.68      3.50 o
  -3  -4   8      149.83      146.60      4.77 o
  -2  -4   8      383.70      381.64     13.98 o
  -1  -4   8       34.62       41.39      2.84 o
   0  -4   8      286.84      282.16      9.02 o
   1  -4   8      116.35      110.03      5.00 o
   2  -4   8        0.59        1.81      1.31 o
   3  -4   8      312.82      313.11     14.79 o
   4  -4   8      324.71      335.44     14.88 o
   5  -4   8       34.79       34.81      4.70 o
   6  -4   8       12.00       12.64      2.72 o
   7  -4   8        0.03       -0.18      1.08 o
   8  -4   8       36.54       39.36      5.86 o
   9  -4   8       29.13       41.73      5.30 o
 -11  -3   8       16.99       16.77      2.24 o
 -10  -3   8       40.43       48.83      2.65 o
  -9  -3   8       73.92       77.84      3.39 o
  -8  -3   8      220.12      235.10      6.67 o
  -7  -3   8        5.23        5.44      1.31 o
  -6  -3   8      288.32      238.68     52.68 o
  -5  -3   8      102.48       91.48      3.29 o
  -4  -3   8        0.04        0.87      0.57 o
  -3  -3   8      331.75      324.33      8.42 o
  -2  -3   8        9.09       14.01      1.27 o
  -1  -3   8       43.84       38.22      2.12 o
   0  -3   8        0.17        0.43      0.61 o
   1  -3   8       15.36       14.95      2.46 o
   2  -3   8       21.77       29.94      3.43 o
   3  -3   8        5.11        6.97      2.39 o
   4  -3   8      459.91      484.87     26.03 o
   5  -3   8      137.64      130.09      7.86 o
   6  -3   8      142.17      137.18      8.22 o
   7  -3   8        0.60        1.27      1.46 o
   8  -3   8       13.98       14.75      3.82 o
   9  -3   8        4.77        4.45      2.66 o
 -11  -2   8       68.66       78.32      4.43 o
 -10  -2   8       57.49       62.65      3.57 o
  -9  -2   8       22.36       25.24      1.75 o
  -8  -2   8       94.88       95.68      3.36 o
  -7  -2   8      159.46      169.58      4.94 o
  -6  -2   8       23.10       21.97      1.73 o
  -5  -2   8      274.17      250.85     25.35 o
  -4  -2   8      146.36      144.50      4.81 o
  -3  -2   8      204.25      203.22      5.49 o
  -2  -2   8      107.26      109.71      3.54 o
  -1  -2   8      239.03      241.66      7.47 o
   0  -2   8      187.58      193.99      8.07 o
   1  -2   8       24.03       26.06      4.09 o
   2  -2   8       56.22       57.95      4.81 o
   3  -2   8      741.60      707.89     33.58 o
   4  -2   8       10.79       13.85      2.47 o
   5  -2   8        7.71        9.23      2.30 o
   6  -2   8      154.07      150.95     12.66 o
   7  -2   8       30.20       29.56      4.73 o
   8  -2   8       32.29       32.85      4.15 o
   9  -2   8        1.51        2.39      1.61 o
 -11  -1   8      108.83      111.35      5.59 o
 -10  -1   8       31.38       36.23      2.20 o
  -9  -1   8      123.12      135.68      5.15 o
  -8  -1   8       17.97       21.32      1.66 o
  -7  -1   8       96.55       96.17      3.73 o
  -6  -1   8        0.05       -0.54      0.54 o
  -5  -1   8        5.95        4.04      1.87 o
  -4  -1   8      326.59      323.83     10.32 o
  -3  -1   8      375.10      353.16      9.51 o
  -2  -1   8       68.95       66.97      3.30 o
  -1  -1   8      139.37      149.63      4.47 o
   0  -1   8        3.79        6.90      1.60 o
   1  -1   8      121.07      124.99      6.12 o
   2  -1   8      140.51      160.79      8.99 o
   3  -1   8       73.95       73.20      6.32 o
   4  -1   8       38.30       38.60      4.21 o
   5  -1   8        2.94        4.04      1.67 o
   6  -1   8       39.02       49.59      4.60 o
   7  -1   8        9.87       12.34      2.58 o
   8  -1   8        3.71        3.35      1.78 o
   9  -1   8       12.65       12.86      2.58 o
 -11   0   8       16.83       15.39      1.97 o
 -10   0   8       19.95       23.07      1.86 o
  -9   0   8        5.95        5.41      0.94 o
  -8   0   8       77.09       82.65      3.10 o
  -7   0   8      161.56      158.68      5.47 o
  -6   0   8      325.80      236.43     61.59 o
  -5   0   8        9.61       16.17      3.16 o
  -4   0   8      304.28      274.83     11.40 o
  -3   0   8       23.14       30.53      1.36 o
  -2   0   8       38.32       48.95      2.02 o
  -1   0   8      123.11      127.08      3.79 o
   0   0   8       96.14      105.41      5.41 o
   1   0   8       59.09       52.84      4.46 o
   2   0   8       11.06       15.23      2.37 o
   3   0   8       43.80       43.41      3.80 o
   4   0   8       21.72       26.48      3.07 o
   5   0   8       12.94       11.48      2.64 o
   6   0   8        7.40        7.87      2.09 o
   7   0   8        0.88        1.06      2.17 o
   8   0   8       31.68       14.38      9.91 o
   9   0   8       14.64        7.78      6.95 o
 -11   1   8        0.07       -0.93      1.58 o
 -10   1   8      152.23      158.05      8.42 o
  -9   1   8       38.29       37.14      2.34 o
  -8   1   8       94.79       93.19      2.82 o
  -7   1   8        0.70        1.68      0.76 o
  -6   1   8       21.67       23.77      3.95 o
  -5   1   8       15.20       16.27      5.52 o
  -4   1   8        6.71        7.39      2.46 o
  -3   1   8      237.63      246.75      5.97 o
  -2   1   8       28.46       30.87      1.17 o
  -1   1   8        0.24        1.03      1.20 o
   0   1   8       28.26       33.55      3.03 o
   1   1   8       57.97       54.10      3.94 o
   2   1   8       12.33       11.59      2.12 o
   3   1   8       11.69       12.93      2.30 o
   4   1   8        2.98        0.12      2.07 o
   5   1   8        0.53        1.81      1.51 o
   6   1   8        1.79        1.15      1.18 o
   7   1   8        1.29        1.45      1.38 o
   8   1   8       22.14       30.11      3.45 o
   9   1   8        1.82       -0.02      0.87 o
 -11   2   8        5.24        5.18      2.02 o
 -10   2   8       22.88       27.62      3.55 o
  -9   2   8      253.45      257.27     12.40 o
  -8   2   8      191.63      205.32     11.84 o
  -7   2   8       67.87       75.57      5.18 o
  -6   2   8      576.02      608.01     43.96 o
  -5   2   8       36.09       39.66      5.43 o
  -4   2   8       83.02       77.27      7.21 o
  -3   2   8      448.82      444.10     25.18 o
  -2   2   8      165.06      154.58     12.47 o
  -1   2   8        0.23        0.57      0.94 o
   0   2   8       43.93       54.06      4.95 o
   1   2   8        0.41       -0.58      0.94 o
   2   2   8       99.67       89.27      6.24 o
   3   2   8      295.57      297.11     12.62 o
   4   2   8        2.50        2.61      2.02 o
   5   2   8        3.13        4.22      1.71 o
   6   2   8        6.11        5.17      2.04 o
   7   2   8        1.76        0.33      1.10 o
   8   2   8        0.95       -1.16      1.22 o
 -10   3   8       21.10       27.31      3.80 o
  -9   3   8        7.04        5.27      2.06 o
  -8   3   8       39.55       35.53      4.04 o
  -7   3   8      136.80      133.19      7.72 o
  -6   3   8        9.02        8.03      3.20 o
  -5   3   8      406.02      396.21     23.82 o
  -4   3   8       11.90       11.54      3.35 o
  -3   3   8        2.38        2.07      3.45 o
  -2   3   8        0.13        1.99      1.69 o
  -1   3   8      164.30      145.09     11.27 o
   0   3   8        1.85        3.49      1.95 o
   1   3   8       30.34       34.59      4.14 o
   2   3   8      218.46      237.09     10.49 o
   3   3   8        1.05        0.62      1.01 o
   4   3   8       13.46       11.70      2.66 o
   5   3   8       17.01       24.87      5.77 o
   6   3   8       15.65       17.83      3.12 o
   7   3   8        0.21        0.43      1.01 o
   8   3   8        1.78        0.12      0.80 o
 -10   4   8       13.61       14.78      3.21 o
  -9   4   8       16.49       19.98      3.41 o
  -8   4   8        0.09       -0.94      1.39 o
  -7   4   8      458.92      444.77     20.12 o
  -6   4   8      229.00      239.74     11.86 o
  -5   4   8      149.21      129.53     11.18 o
  -4   4   8      123.09      131.53     16.32 o
  -3   4   8        2.03        9.17      3.15 o
  -2   4   8      470.78      457.23     27.57 o
  -1   4   8       22.16       27.04      1.49 o
   0   4   8      461.50      451.10     21.18 o
   1   4   8      347.80      341.89     19.90 o
   2   4   8      216.20      198.62      9.42 o
   3   4   8      167.72      173.10      8.51 o
   4   4   8       20.44       17.12      3.23 o
   5   4   8        0.82        1.19      1.38 o
   6   4   8        5.37        3.94      3.65 o
   7   4   8        9.62       -0.51      1.04 o
  -9   5   8       10.02       13.87      3.88 o
  -8   5   8        0.29       -0.73      1.82 o
  -7   5   8       33.07       43.39      4.74 o
  -6   5   8       76.75       62.60      5.48 o
  -5   5   8       58.32       45.93      6.56 o
  -4   5   8       17.63       12.03      6.02 o
  -3   5   8       32.33       30.78      4.93 o
  -2   5   8       28.65       29.30      5.03 o
  -1   5   8      172.73      161.79     14.61 o
   0   5   8      118.14      112.24      3.40 o
   1   5   8       24.00       26.57      3.94 o
   2   5   8        0.00       -0.80      1.30 o
   3   5   8        5.51        6.55      1.84 o
   4   5   8       15.17       14.16      2.94 o
   5   5   8        0.00        1.58      1.18 o
   6   5   8        0.48        0.27      1.43 o
  -8   6   8        4.21        3.74      2.19 o
  -7   6   8        5.06       12.45      3.03 o
  -6   6   8        3.54        3.59      2.02 o
  -5   6   8       51.11       39.19      4.46 o
  -4   6   8       15.72       18.64      7.49 o
  -3   6   8      152.77      146.73     11.87 o
  -2   6   8        0.17       -0.99      1.87 o
  -1   6   8        7.71       12.41      0.95 o
   0   6   8        1.21        0.23      0.62 o
   1   6   8        3.24        3.52      1.12 o
   2   6   8        1.96        2.52      1.71 o
   3   6   8        0.71        0.27      0.63 o
   4   6   8        0.20        0.64      1.04 o
   5   6   8        4.30        4.48      3.20 o
  -7   7   8        3.05        2.89      2.60 o
  -6   7   8        0.32        1.13      2.17 o
  -5   7   8       49.11       63.74      7.20 o
  -4   7   8       12.31       14.93      3.58 o
  -3   7   8        0.12       -0.10      1.28 o
  -2   7   8       18.86       23.47      4.83 o
  -1   7   8       17.25       16.97      2.76 o
   0   7   8        2.07        1.74      0.88 o
   1   7   8       29.47       34.45      3.14 o
   2   7   8        0.76        1.27      0.86 o
   3   7   8        5.11        3.64      1.16 o
   4   7   8        0.02       -0.72      0.81 o
  -5   8   8       12.75       14.79      4.08 o
  -4   8   8        0.26        2.54      1.81 o
  -3   8   8       35.35       43.76      4.60 o
  -2   8   8        8.02        8.97      3.55 o
  -1   8   8        8.32       15.08      4.34 o
   0   8   8       10.93       15.08      3.94 o
   1   8   8        0.02        0.00      0.45 o
   2   8   8       39.10       45.90      4.88 o
  -3 -12   9        3.39        2.86      2.96 o
  -2 -12   9       19.82       20.41      5.32 o
  -1 -12   9       36.80       45.25      3.49 o
   0 -12   9       56.91       58.83      3.15 o
   1 -12   9       22.51       32.53      2.73 o
   2 -12   9       18.34       25.19      2.61 o
  -5 -11   9       12.82       18.75      3.35 o
  -4 -11   9       10.49       17.06      7.49 o
  -3 -11   9        7.08        4.63      4.83 o
  -2 -11   9       69.25       62.96      5.85 o
  -1 -11   9       22.73       17.41      3.71 o
   0 -11   9        7.81        7.49      1.49 o
   1 -11   9        1.70        1.12      1.10 o
   2 -11   9        1.56        2.78      1.40 o
   3 -11   9       10.78        6.41      2.74 o
   4 -11   9       13.81        9.68      4.75 o
  -7 -10   9        5.36        4.93      4.73 o
  -6 -10   9        0.08        0.12      0.94 o
  -5 -10   9       12.41       12.30      2.58 o
  -4 -10   9       45.10       45.23      3.36 o
  -3 -10   9       59.72       64.04      3.95 o
  -2 -10   9       47.39       39.52      6.46 o
  -1 -10   9       76.15       76.05      4.43 o
   0 -10   9       10.67        9.27      1.56 o
   1 -10   9        6.33        4.85      1.97 o
   2 -10   9        4.37        3.36      1.41 o
   3 -10   9       67.73       70.46     15.50 o
   4 -10   9       40.88       51.86      4.21 o
   5 -10   9       13.15        6.44      5.49 o
  -8  -9   9        2.49        4.24      2.66 o
  -7  -9   9       18.51       12.92      3.65 o
  -6  -9   9       21.99       24.81      3.24 o
  -5  -9   9        4.82        3.85      0.84 o
  -4  -9   9       80.10       72.42      2.08 o
  -3  -9   9        3.07        2.22      0.71 o
  -2  -9   9        5.22        4.25      1.08 o
  -1  -9   9        0.04       -0.75      0.61 o
   0  -9   9        4.53        4.49      1.36 o
   1  -9   9        0.12        1.46      0.90 o
   2  -9   9       13.78       17.09      5.15 o
   3  -9   9        0.12        0.88      1.32 o
   4  -9   9       10.33        9.97      4.25 o
   5  -9   9        3.51        7.11      2.60 o
   6  -9   9       49.66       66.83      5.84 o
  -8  -8   9        3.33        2.66      3.55 o
  -7  -8   9       11.09       15.18      3.55 o
  -6  -8   9       20.63       17.45      1.57 o
  -5  -8   9        2.89        3.57      0.79 o
  -4  -8   9        7.33        9.35      1.28 o
  -3  -8   9        1.01        1.03      0.62 o
  -2  -8   9        5.31        6.05      1.14 o
  -1  -8   9       87.42       81.53      3.79 o
   0  -8   9       26.75       27.77      2.10 o
   1  -8   9       23.09       24.68      2.16 o
   2  -8   9       49.02       54.85      3.45 o
   3  -8   9       84.91       75.17      4.42 o
   4  -8   9       86.48       92.28      5.38 o
   5  -8   9        3.32        4.27      1.89 o
   6  -8   9       27.23       26.05      4.97 o
   7  -8   9        1.34        0.47      1.82 o
  -9  -7   9       16.70       18.73      3.94 o
  -8  -7   9       65.73       53.60      9.48 o
  -7  -7   9        2.30        2.13      0.73 o
  -6  -7   9        3.42        3.14      0.75 o
  -5  -7   9       20.27       18.86      2.25 o
  -4  -7   9        7.51       13.60      1.18 o
  -3  -7   9      340.54      319.09      9.52 o
  -2  -7   9        5.99        5.78      1.06 o
  -1  -7   9      181.21      183.32      6.71 o
   0  -7   9       36.23       33.32      2.68 o
   1  -7   9       35.32       31.69      2.39 o
   2  -7   9       44.89       50.05      3.62 o
   3  -7   9       50.30       46.23      3.32 o
   4  -7   9        7.82        6.48      2.31 o
   5  -7   9       31.13       35.12      4.11 o
   6  -7   9        0.94        0.94      1.46 o
   7  -7   9       79.75       92.43     11.44 o
 -10  -6   9        0.92        0.59      1.48 o
  -9  -6   9       16.16       16.57      3.35 o
  -8  -6   9       16.06       12.05      0.95 o
  -7  -6   9        6.09        3.33      0.75 o
  -6  -6   9        3.29        2.40      0.97 o
  -5  -6   9      360.85      348.43     11.53 o
  -4  -6   9       12.41       17.41      1.40 o
  -3  -6   9      213.74      192.91      6.06 o
  -2  -6   9     1156.68     1180.58     40.55 o
  -1  -6   9        8.99        5.42      1.27 o
   0  -6   9        0.02       -0.15      0.94 o
   1  -6   9       28.19       31.19      2.44 o
   2  -6   9      104.10      117.74      5.80 o
   3  -6   9       18.56       16.07      5.67 o
   4  -6   9       15.63       14.34      2.68 o
   5  -6   9        3.76        4.08      2.39 o
   6  -6   9        2.59        4.99      2.23 o
   7  -6   9       42.58       54.64      6.13 o
   8  -6   9       47.36       51.52      6.24 o
 -10  -5   9       47.42       51.79      2.34 o
  -9  -5   9       56.60       55.16      2.59 o
  -8  -5   9        5.27        9.22      1.02 o
  -7  -5   9        0.78        1.06      0.56 o
  -6  -5   9      316.91      306.07      9.41 o
  -5  -5   9        9.25        9.21      1.25 o
  -4  -5   9       15.46       17.60      1.65 o
  -3  -5   9      555.95      527.65     14.92 o
  -2  -5   9      117.03      111.90      4.20 o
  -1  -5   9       10.10       10.39      1.58 o
   0  -5   9        9.74        7.23      1.39 o
   1  -5   9        1.28        1.69      1.29 o
   2  -5   9        1.59        1.41      1.05 o
   3  -5   9      102.36      105.70      6.53 o
   4  -5   9       19.59       30.46      6.51 o
   5  -5   9        0.80        1.98      1.53 o
   6  -5   9       12.20       14.76      3.67 o
   7  -5   9        7.59        8.73      2.82 o
   8  -5   9        7.00        5.82      2.61 o
 -10  -4   9       17.43       14.54      2.94 o
  -9  -4   9       75.71       84.91      4.00 o
  -8  -4   9        2.41        4.62      1.15 o
  -7  -4   9       15.04       16.00      1.64 o
  -6  -4   9        6.73        7.58      1.25 o
  -5  -4   9        1.15        1.50      0.64 o
  -4  -4   9        0.09        0.15      0.73 o
  -3  -4   9        4.13        9.01      1.96 o
  -2  -4   9      921.39      934.69     32.81 o
  -1  -4   9       73.13       79.05      3.90 o
   0  -4   9       79.99       81.32      4.45 o
   1  -4   9       72.76       75.45      3.71 o
   2  -4   9       32.86       37.69      4.08 o
   3  -4   9        0.99        0.15      0.91 o
   4  -4   9      218.56      213.86     11.24 o
   5  -4   9      393.41      411.92     21.41 o
   6  -4   9        2.02        1.97      2.37 o
   7  -4   9       25.82       31.27      4.46 o
   8  -4   9        0.02       -0.54      1.39 o
 -10  -3   9       17.90       21.01      1.86 o
  -9  -3   9        6.00        6.19      1.00 o
  -8  -3   9        8.63        7.36      1.15 o
  -7  -3   9        0.44        0.02      0.62 o
  -6  -3   9      142.46      146.85      7.58 o
  -5  -3   9       17.32       17.03      1.81 o
  -4  -3   9      452.17      438.39     11.90 o
  -3  -3   9      112.76      109.06      3.81 o
  -2  -3   9        1.32        3.07      0.88 o
  -1  -3   9      249.04      274.03      8.23 o
   0  -3   9      172.44      175.20      6.81 o
   1  -3   9       15.95       15.96      2.47 o
   2  -3   9        5.15        3.39      1.50 o
   3  -3   9       96.17      100.45      7.12 o
   4  -3   9       10.60        5.46      2.38 o
   5  -3   9      195.72      202.61     11.10 o
   6  -3   9      392.27      426.73     20.16 o
   7  -3   9       12.42       10.11      3.39 o
   8  -3   9        0.39        1.08      2.51 o
 -11  -2   9       12.54       10.28      1.42 o
 -10  -2   9        5.54        5.17      1.14 o
  -9  -2   9        4.12        3.89      0.97 o
  -8  -2   9       27.36       29.83      1.79 o
  -7  -2   9        2.42        1.93      0.76 o
  -6  -2   9      448.29      395.93     79.78 o
  -5  -2   9      298.08      303.63     34.90 o
  -4  -2   9        6.10        6.61      1.21 o
  -3  -2   9       80.92       76.72      2.95 o
  -2  -2   9       71.84       75.68      3.11 o
  -1  -2   9      221.22      211.88      7.42 o
   0  -2   9       82.51       86.05      4.09 o
   1  -2   9      451.29      385.55     94.24 o
   2  -2   9       12.28       15.35      4.39 o
   3  -2   9       30.63       29.51      7.50 o
   4  -2   9        0.10        0.48      1.47 o
   5  -2   9        1.77        1.47      1.72 o
   6  -2   9       37.94       33.77      5.09 o
   7  -2   9        0.50        0.86      1.36 o
   8  -2   9        3.21        3.25      2.56 o
 -10  -1   9      185.79      188.10      6.71 o
  -9  -1   9       60.07       61.17      3.90 o
  -8  -1   9      214.37      213.24      7.04 o
  -7  -1   9      252.80      244.30     13.39 o
  -6  -1   9       27.55       25.25      4.04 o
  -5  -1   9       74.65       42.97      8.69 o
  -4  -1   9      124.75      125.47      4.91 o
  -3  -1   9      105.12      100.20      3.33 o
  -2  -1   9      192.47      197.85      7.31 o
  -1  -1   9      394.34      396.93     11.26 o
   0  -1   9       24.14       23.93      3.43 o
   1  -1   9       95.07      101.68      7.24 o
   2  -1   9       66.76       54.69     14.22 o
   3  -1   9        0.36        0.79      1.15 o
   4  -1   9        9.52        8.21      2.43 o
   5  -1   9        2.47        1.17      1.29 o
   6  -1   9        5.63        2.21      2.17 o
   7  -1   9       10.51        5.93      5.27 o
   8  -1   9        0.89        2.85      2.19 o
 -10   0   9       67.76       74.86      7.98 o
  -9   0   9        0.65        0.89      0.74 o
  -8   0   9        2.67        3.35      0.97 o
  -7   0   9        0.18        0.54      1.38 o
  -6   0   9       31.02       32.75      4.44 o
  -5   0   9      101.63       85.51      7.81 o
  -4   0   9      236.69      199.81     43.92 o
  -3   0   9      243.99      244.39      7.63 o
  -2   0   9      117.97      117.04      3.64 o
  -1   0   9       81.02       69.59      3.41 o
   0   0   9       70.21       68.69      4.74 o
   1   0   9       24.85       20.61      2.85 o
   2   0   9        0.00        1.10      1.22 o
   3   0   9        0.01        0.77      1.31 o
   4   0   9       37.50       33.55      3.84 o
   5   0   9       62.92       63.80      8.29 o
   6   0   9        2.01        1.22      1.36 o
   7   0   9       26.12       31.97      3.95 o
   8   0   9        0.32       -1.41      1.92 o
 -10   1   9        2.43        4.86      1.88 o
  -9   1   9       47.52       49.50      4.53 o
  -8   1   9        3.16        3.55      1.63 o
  -7   1   9       48.67       51.62      4.21 o
  -6   1   9      236.73      247.18     15.87 o
  -5   1   9       10.42        7.20      4.54 o
  -4   1   9       20.11       15.09      3.65 o
  -3   1   9      246.91      243.65     10.97 o
  -2   1   9       28.89       31.22      1.86 o
  -1   1   9       30.28       38.68      1.81 o
   0   1   9       11.61       16.08      2.58 o
   1   1   9        4.22        4.36      1.73 o
   2   1   9       22.64       28.08      3.27 o
   3   1   9       83.90      112.44     10.51 o
   4   1   9        5.63        7.45      2.64 o
   5   1   9        9.89        6.36      2.35 o
   6   1   9        9.15        4.92      4.73 o
   7   1   9       12.25        9.77      7.99 o
   8   1   9        7.20       -0.85      1.57 o
 -10   2   9       53.40       71.44      7.10 o
  -9   2   9       19.74       18.91      3.21 o
  -8   2   9       95.76      100.30      7.73 o
  -7   2   9       31.59       35.36      3.76 o
  -6   2   9        4.84        3.06      3.84 o
  -5   2   9       12.14       11.83      3.45 o
  -4   2   9        1.91        3.55      2.46 o
  -3   2   9      864.50      513.80     31.70 o
  -2   2   9      314.41      312.72      8.80 o
  -1   2   9       55.16       44.36      4.86 o
   0   2   9       35.60       33.04      3.59 o
   1   2   9       77.71       68.59      5.05 o
   2   2   9      127.30      131.61      7.53 o
   3   2   9      180.93      154.07     10.08 o
   4   2   9      408.60      380.56     16.98 o
   5   2   9       71.33       69.26      5.54 o
   6   2   9        0.21        0.16      1.07 o
   7   2   9        2.77       -0.24      1.01 o
  -9   3   9       11.02       16.96      4.29 o
  -8   3   9        0.17       -2.09      2.07 o
  -7   3   9       19.41       26.82      5.92 o
  -6   3   9       31.09       21.31      4.83 o
  -5   3   9        2.05       -0.69      1.68 o
  -4   3   9       21.88       25.15      8.09 o
  -3   3   9      291.52      274.20     18.48 o
  -2   3   9        1.47        0.89      1.63 o
  -1   3   9      353.63      353.13     18.10 o
   0   3   9      237.03      227.51     11.21 o
   1   3   9        1.84        0.29      1.01 o
   2   3   9       34.66       38.48      4.63 o
   3   3   9       48.31       56.29      7.58 o
   4   3   9        0.04       -0.20      0.94 o
   5   3   9      103.10      114.05      7.17 o
   6   3   9        2.60       -0.42      1.18 o
   7   3   9        0.01        0.37      1.37 o
  -9   4   9        1.24        3.71      2.06 o
  -8   4   9        0.17       -0.19      1.08 o
  -7   4   9       19.69       24.67      3.76 o
  -6   4   9        4.74        5.87      2.16 o
  -5   4   9      198.91      183.85     14.26 o
  -4   4   9       14.20        9.17      3.45 o
  -3   4   9        0.36       -1.28      1.97 o
  -2   4   9        8.94        6.31      3.15 o
  -1   4   9       87.19       96.81      2.48 o
   0   4   9       80.83       70.61      6.76 o
   1   4   9       21.93       24.80      4.39 o
   2   4   9       37.36       41.11      4.04 o
   3   4   9       25.60       13.92      9.71 o
   4   4   9       50.83       45.45      5.01 o
   5   4   9        2.53        0.85      1.47 o
   6   4   9        9.25        8.45      6.21 o
  -8   5   9        0.97        0.22      1.29 o
  -7   5   9       86.65      102.36      7.74 o
  -6   5   9        0.66        0.89      1.66 o
  -5   5   9       19.96       17.55      4.63 o
  -4   5   9        7.79        4.63      2.86 o
  -3   5   9       37.49       38.28      6.41 o
  -2   5   9      113.86       99.04     10.28 o
  -1   5   9       66.27       64.93      2.09 o
   0   5   9        3.95        2.32      1.08 o
   1   5   9       41.12       39.10      4.15 o
   2   5   9       33.10       32.76      3.64 o
   3   5   9       33.73       14.27     12.38 o
   4   5   9        3.91        2.18      2.37 o
   5   5   9       16.78        7.14      7.64 o
  -7   6   9        0.03       -0.74      1.53 o
  -6   6   9       12.45       17.57      3.55 o
  -5   6   9       14.64       19.74      3.55 o
  -4   6   9        3.18        5.52      3.15 o
  -3   6   9       13.64       13.90      4.34 o
  -2   6   9        4.70        0.20      1.58 o
  -1   6   9       24.87       24.26      4.93 o
   0   6   9        6.23        4.43      1.18 o
   1   6   9        3.21       -0.54      1.66 o
   2   6   9        1.73        1.80      1.07 o
   3   6   9       49.59       52.87      3.36 o
   4   6   9        6.71        4.59      4.39 o
  -5   7   9        0.01        1.44      1.71 o
  -4   7   9        9.63       15.11      3.24 o
  -3   7   9        7.09        7.89      3.75 o
  -2   7   9       21.51        7.89      3.75 o
  -1   7   9        2.34        0.69      1.87 o
   0   7   9        4.36        2.96      2.56 o
   1   7   9       46.32       47.16      3.63 o
   2   7   9       92.87      109.61      5.32 o
  -4 -11  10        0.03       -1.77      2.37 o
  -3 -11  10        3.19        2.37      2.56 o
  -2 -11  10       22.15       26.81      2.83 o
  -1 -11  10        3.89        2.30      0.99 o
   0 -11  10       17.22       21.91      2.49 o
   1 -11  10        1.37        0.70      0.94 o
   2 -11  10        1.43        0.48      0.82 o
  -6 -10  10        0.96        3.31      1.78 o
  -5 -10  10       14.02       11.76      8.48 o
  -4 -10  10        5.95        4.44      1.30 o
  -3 -10  10        0.04        0.21      0.40 o
  -2 -10  10      110.66      119.07      4.34 o
  -1 -10  10        0.58        0.60      0.91 o
   0 -10  10       48.85       46.60      2.90 o
   1 -10  10        8.00        5.31      1.91 o
   2 -10  10       14.18        3.23      3.74 o
   3 -10  10        0.01       -0.18      1.03 o
   4 -10  10       15.30        6.91      5.60 o
  -7  -9  10       20.95       20.02      4.24 o
  -6  -9  10       15.40       19.68      2.93 o
  -5  -9  10        3.99        3.25      0.70 o
  -4  -9  10       52.51       49.99      2.45 o
  -3  -9  10        5.46        8.15      1.18 o
  -2  -9  10       42.58       44.23      2.36 o
  -1  -9  10        4.52        6.32      1.39 o
   0  -9  10        4.90        3.27      1.32 o
   1  -9  10        5.77        3.40      1.27 o
   2  -9  10        0.06        0.32      0.96 o
   3  -9  10        2.23       -0.17      0.79 o
   4  -9  10        0.35        0.38      1.02 o
   5  -9  10        1.42        2.20      1.90 o
  -8  -8  10        3.16       10.45      5.13 o
  -7  -8  10        7.28        6.11      2.46 o
  -6  -8  10       57.15       54.14      2.44 o
  -5  -8  10       43.35       37.71      4.50 o
  -4  -8  10       20.23       16.13      1.71 o
  -3  -8  10       55.80       45.21      2.32 o
  -2  -8  10       33.48       34.54      2.25 o
  -1  -8  10        2.60        2.24      0.91 o
   0  -8  10        7.62        4.80      1.19 o
   1  -8  10       11.11        8.07      1.54 o
   2  -8  10      113.10      124.09      5.79 o
   3  -8  10        3.15        1.88      1.23 o
   4  -8  10       20.88       20.64      6.43 o
   5  -8  10       29.23       35.76      4.25 o
   6  -8  10        0.73        1.43      1.67 o
  -8  -7  10       21.67       20.41      6.02 o
  -7  -7  10       18.79       22.23      1.31 o
  -6  -7  10       34.72       30.54      2.39 o
  -5  -7  10       73.58       66.17      2.67 o
  -4  -7  10       87.49       94.90      4.17 o
  -3  -7  10        0.66        0.31      0.57 o
  -2  -7  10       48.61       51.62      3.41 o
  -1  -7  10       39.89       33.56      4.83 o
   0  -7  10        2.44        2.99      1.04 o
   1  -7  10        0.71        1.56      1.11 o
   2  -7  10       19.72       16.01      2.09 o
   3  -7  10        4.71        2.47      1.22 o
   4  -7  10       13.96        7.13      3.18 o
   5  -7  10       52.23       51.73      7.11 o
   6  -7  10        0.93        1.52      2.68 o
  -9  -6  10       16.44       10.65      2.86 o
  -8  -6  10       37.74       40.09      2.99 o
  -7  -6  10       13.13       12.26      1.53 o
  -6  -6  10       51.83       58.44      3.20 o
  -5  -6  10       32.40       33.49      1.93 o
  -4  -6  10       15.18       15.77      1.74 o
  -3  -6  10      189.36      168.48      7.93 o
  -2  -6  10       76.28       82.46      3.66 o
  -1  -6  10       32.12       36.72      3.56 o
   0  -6  10      129.30      143.21      7.36 o
   1  -6  10      369.91      369.68     14.90 o
   2  -6  10        4.04        2.47      1.41 o
   3  -6  10        4.70        3.77      1.42 o
   4  -6  10        5.98       10.89      4.04 o
   5  -6  10        7.84        9.68      2.65 o
   6  -6  10       19.01       16.86      3.59 o
   7  -6  10        1.21        1.73      1.88 o
  -9  -5  10        0.90        1.61      0.71 o
  -8  -5  10      153.55      159.78      6.11 o
  -7  -5  10        4.73        4.46      1.14 o
  -6  -5  10       52.10       54.38      3.47 o
  -5  -5  10        0.34        0.49      0.77 o
  -4  -5  10        3.13        3.58      1.01 o
  -3  -5  10       20.33       20.29      1.71 o
  -2  -5  10        6.11        7.38      1.43 o
  -1  -5  10      279.66      271.60      8.96 o
   0  -5  10       47.10       40.03      3.14 o
   1  -5  10       37.53       35.82      3.06 o
   2  -5  10        8.06       10.89      1.88 o
   3  -5  10      195.96      203.18     10.86 o
   4  -5  10       10.21        6.66      2.66 o
   5  -5  10       32.65       38.65      7.79 o
   6  -5  10       51.69       64.04      7.53 o
   7  -5  10        0.01       -1.49      1.85 o
 -10  -4  10       33.59       32.91      2.92 o
  -9  -4  10       18.12       20.03      1.61 o
  -8  -4  10      105.89      106.12      4.23 o
  -7  -4  10       38.00       37.73      3.13 o
  -6  -4  10        0.93        2.54      0.81 o
  -5  -4  10        1.06        1.35      0.77 o
  -4  -4  10       17.32       20.44      1.58 o
  -3  -4  10       89.86       81.97      3.75 o
  -2  -4  10       16.65       13.07      1.80 o
  -1  -4  10       16.55       18.48      2.01 o
   0  -4  10       55.63       59.82      3.37 o
   1  -4  10      171.86      178.57      6.97 o
   2  -4  10      163.55      168.82     12.18 o
   3  -4  10       40.22       47.57      4.60 o
   4  -4  10       35.33       31.13      4.15 o
   5  -4  10       23.57       31.01      4.97 o
   6  -4  10        2.06        1.48      1.67 o
   7  -4  10        6.31        3.66      2.26 o
 -10  -3  10       25.08       28.53      2.18 o
  -9  -3  10        0.27        0.39      0.55 o
  -8  -3  10        0.06        0.12      0.54 o
  -7  -3  10        1.50        1.66      0.80 o
  -6  -3  10       38.47       38.97      4.24 o
  -5  -3  10        2.49        2.33      1.33 o
  -4  -3  10       10.71       12.97      1.30 o
  -3  -3  10      130.73      133.80      4.62 o
  -2  -3  10      163.52      172.44      7.09 o
  -1  -3  10       78.36       76.27      3.94 o
   0  -3  10      111.20      120.30      5.47 o
   1  -3  10       12.90        6.64      3.38 o
   2  -3  10       48.17       47.70     10.56 o
   3  -3  10        5.80        1.71      2.81 o
   4  -3  10       10.67       14.67      2.93 o
   5  -3  10       26.43       22.89      3.77 o
   6  -3  10       65.98       68.87      6.45 o
   7  -3  10       52.18       67.42     10.32 o
 -10  -2  10       66.58       70.09      3.47 o
  -9  -2  10       30.34       23.39      1.75 o
  -8  -2  10        1.29        2.15      0.70 o
  -7  -2  10        3.65        4.14      2.07 o
  -6  -2  10       16.19       18.83      6.11 o
  -5  -2  10       18.16       20.41      2.23 o
  -4  -2  10       18.40       13.63      1.29 o
  -3  -2  10      446.86      447.93     13.65 o
  -2  -2  10        4.27        2.76      0.89 o
  -1  -2  10       76.34       75.92      4.32 o
   0  -2  10      137.39      122.90      5.40 o
   1  -2  10       39.02       37.68      4.73 o
   2  -2  10       80.08       72.08     16.94 o
   3  -2  10       14.68       16.03      2.96 o
   4  -2  10        0.87       -0.13      0.97 o
   5  -2  10        9.39        6.42      5.92 o
   6  -2  10       38.90       37.91      4.84 o
   7  -2  10        3.56        1.31      1.64 o
 -10  -1  10        2.22        2.32      1.32 o
  -9  -1  10       46.95       53.36      3.06 o
  -8  -1  10       25.39       18.71      4.18 o
  -7  -1  10        9.90        9.86      2.96 o
  -6  -1  10        2.90        0.89      1.68 o
  -5  -1  10      496.01      546.60     31.76 o
  -4  -1  10       77.84       73.84      2.74 o
  -3  -1  10       44.81       49.52      2.28 o
  -2  -1  10      161.60      153.44      5.99 o
  -1  -1  10      114.55      102.21      4.85 o
   0  -1  10       38.84       48.15      4.35 o
   1  -1  10      165.02      182.95      9.71 o
   2  -1  10       48.94       53.42      4.92 o
   3  -1  10       45.51       45.62     16.38 o
   4  -1  10      195.20      207.33     22.19 o
   5  -1  10        1.15        1.36      1.50 o
   6  -1  10        0.71        0.15      1.37 o
   7  -1  10        4.00        5.07      3.70 o
 -10   0  10       52.17       48.54      5.20 o
  -9   0  10      140.52      150.40      8.40 o
  -8   0  10       93.29       99.00      7.52 o
  -7   0  10       11.88       11.14      5.62 o
  -6   0  10       29.02       33.24      5.13 o
  -5   0  10      105.94       71.26      7.61 o
  -4   0  10        1.89        2.31      0.74 o
  -3   0  10      174.90      157.79      5.68 o
  -2   0  10       61.09       65.38      3.69 o
  -1   0  10       56.14       56.56      2.82 o
   0   0  10       63.47       81.37      6.90 o
   1   0  10      213.76      214.33     10.83 o
   2   0  10      174.00      163.12      9.17 o
   3   0  10        3.54        3.75      1.88 o
   4   0  10        0.00        0.44      1.18 o
   5   0  10       36.08       14.13     10.11 o
   6   0  10        5.06        4.37      4.04 o
   7   0  10       41.91       56.94      7.15 o
  -9   1  10       25.06       29.65      3.83 o
  -8   1  10       13.17       10.92      2.47 o
  -7   1  10       86.74       83.17      8.59 o
  -6   1  10        0.13        0.00      1.18 o
  -5   1  10        0.33       -2.07      2.17 o
  -4   1  10       22.32       33.63      5.42 o
  -3   1  10        0.02       -1.33      1.32 o
  -2   1  10        6.94        4.58      1.05 o
  -1   1  10       88.69       94.36      4.22 o
   0   1  10       87.12       81.69      6.80 o
   1   1  10       24.84       25.43      5.67 o
   2   1  10        3.16        3.21      2.08 o
   3   1  10        3.33        1.35      1.46 o
   4   1  10        0.36       -0.06      1.27 o
   5   1  10        3.46        3.40      2.51 o
   6   1  10        2.49        2.16      1.92 o
   7   1  10        0.05       -0.09      1.08 o
  -9   2  10      126.50      141.56      9.29 o
  -8   2  10      181.52      198.31     12.74 o
  -7   2  10       54.51       52.80      4.98 o
  -6   2  10        4.25        5.03      2.86 o
  -5   2  10        7.23        8.87      3.45 o
  -4   2  10       14.30        6.21      3.16 o
  -3   2  10        7.30        6.90      5.82 o
  -2   2  10      510.40      517.73     14.72 o
  -1   2  10      364.04      372.89     10.72 o
   0   2  10       34.45       39.85      4.25 o
   1   2  10      154.29      144.90      8.58 o
   2   2  10        1.07       -0.57      1.48 o
   3   2  10       15.85       12.12      9.76 o
   4   2  10        0.92        0.98      1.32 o
   5   2  10       23.89       10.15      8.09 o
   6   2  10        4.78        0.39      1.81 o
  -8   3  10       48.83       53.85      5.53 o
  -7   3  10        0.98        3.00      1.92 o
  -6   3  10       34.86       42.52      6.81 o
  -5   3  10       91.15       90.09     10.08 o
  -4   3  10       10.49       13.90      6.61 o
  -3   3  10       15.66       13.90      4.34 o
  -2   3  10        1.13       -0.25      1.08 o
  -1   3  10      237.42      242.63      6.77 o
   0   3  10        8.15        2.83      2.91 o
   1   3  10       77.32       70.96      5.75 o
   2   3  10        4.96        3.00      2.51 o
   3   3  10       28.39       13.88     11.29 o
   4   3  10        9.31        4.36      4.58 o
   5   3  10       23.61       35.32      4.23 o
  -8   4  10        3.57        1.13      2.76 o
  -7   4  10       99.68      110.53      9.46 o
  -6   4  10       18.80       24.23      3.82 o
  -5   4  10        3.91        2.56      4.53 o
  -4   4  10        0.77        1.58      2.37 o
  -3   4  10       15.14       18.73      4.93 o
  -2   4  10        0.01        3.06      2.56 o
  -1   4  10       39.25       29.97      1.11 o
   0   4  10       71.54       81.13      7.41 o
   1   4  10        3.99        1.26      1.53 o
   2   4  10       11.42        2.95      3.60 o
   3   4  10        5.37        2.09      2.51 o
   4   4  10        0.80        0.76      1.25 o
   5   4  10        4.12        4.57      4.34 o
  -7   5  10        0.68        2.89      2.58 o
  -6   5  10        0.66        0.52      1.39 o
  -5   5  10       11.21        9.17      7.00 o
  -4   5  10       19.19       29.09      6.21 o
  -3   5  10       24.40       18.64      5.33 o
  -2   5  10       24.56       25.44      5.42 o
  -1   5  10        4.36        1.28      3.45 o
   0   5  10       31.36       38.30      3.12 o
   1   5  10      150.19      168.88      5.80 o
   2   5  10        0.67        0.20      1.04 o
   3   5  10        0.53        2.71      1.73 o
  -5   6  10        1.37        2.93      2.41 o
  -4   6  10       18.01       25.64      6.11 o
  -3   6  10        2.36        1.68      2.56 o
  -2   6  10       23.57       19.92      7.99 o
  -1   6  10        0.32       -1.38      2.27 o
   0   6  10       11.37       13.80      4.54 o
   1   6  10       28.34       43.69      7.10 o
   2   6  10        5.19        4.23      2.02 o
  -4 -10  11        4.41        3.25      2.66 o
  -3 -10  11        0.67        0.04      0.57 o
  -2 -10  11        3.49        4.54      1.21 o
  -1 -10  11        1.70        0.26      0.67 o
   0 -10  11       10.22       11.96      1.95 o
   1 -10  11       39.38       41.22      3.60 o
   2 -10  11       33.31       37.33      3.20 o
  -6  -9  11       27.39       32.64      5.42 o
  -5  -9  11        2.84       -0.42      0.79 o
  -4  -9  11        4.63        1.70      1.11 o
  -3  -9  11       79.36       72.08      3.18 o
  -2  -9  11      104.83       97.55      4.70 o
  -1  -9  11       12.20       11.45      2.86 o
   0  -9  11        3.73        2.29      1.28 o
   1  -9  11        9.15        2.87      1.57 o
   2  -9  11        1.22        0.17      0.83 o
   3  -9  11        0.17        0.17      0.79 o
   4  -9  11        1.10        0.31      1.06 o
  -7  -8  11        3.85        4.63      2.27 o
  -6  -8  11        0.90       -0.25      1.42 o
  -5  -8  11       73.54       66.70      2.89 o
  -4  -8  11      320.17      302.56      9.40 o
  -3  -8  11       82.16       81.04      4.84 o
  -2  -8  11        5.48        2.90      0.97 o
  -1  -8  11       38.35       34.84      2.99 o
   0  -8  11       11.21       15.20      5.07 o
   1  -8  11       18.33       20.55      6.54 o
   2  -8  11       19.67        6.45      4.64 o
   3  -8  11        4.51        2.05      1.88 o
   4  -8  11        0.54        1.14      1.16 o
   5  -8  11       28.89       21.41      9.88 o
  -8  -7  11       45.09       38.97      7.60 o
  -7  -7  11        2.81        1.12      0.82 o
  -6  -7  11        2.83        1.18      2.22 o
  -5  -7  11       95.36      103.33      3.93 o
  -4  -7  11       28.09       21.25      1.75 o
  -3  -7  11        8.64        5.30      1.52 o
  -2  -7  11        1.40       -0.42      1.35 o
  -1  -7  11        3.88        4.85      1.21 o
   0  -7  11        0.02        1.99      1.17 o
   1  -7  11        0.91        0.65      0.83 o
   2  -7  11       11.57        7.20      3.02 o
   3  -7  11        1.37        0.18      1.00 o
   4  -7  11       25.18       24.97      8.74 o
   5  -7  11        0.29        0.93      1.70 o
  -8  -6  11        1.56       -0.13      0.92 o
  -7  -6  11       11.07        8.54      1.49 o
  -6  -6  11       12.34       13.20      2.09 o
  -5  -6  11       30.19       34.52      2.18 o
  -4  -6  11       84.20       89.00      4.14 o
  -3  -6  11       28.98       28.38      2.67 o
  -2  -6  11        3.45        7.57      1.54 o
  -1  -6  11        3.81        9.29      3.33 o
   0  -6  11       42.83       48.88     16.03 o
   1  -6  11       28.83       35.48      2.96 o
   2  -6  11       18.66       14.61      2.25 o
   3  -6  11      302.06      328.92     14.65 o
   4  -6  11        0.13       -0.94      1.80 o
   5  -6  11        7.27        8.27      2.75 o
   6  -6  11        0.01        1.70      2.40 o
  -8  -5  11       50.22       55.82      2.67 o
  -7  -5  11        2.27        0.34      1.28 o
  -6  -5  11       57.51       63.37      3.70 o
  -5  -5  11       28.42       32.26      2.14 o
  -4  -5  11       87.82       90.39      4.17 o
  -3  -5  11        1.73        1.65      0.83 o
  -2  -5  11      101.39      109.85      4.58 o
  -1  -5  11       18.13       20.23      2.33 o
   0  -5  11        0.06        1.02      0.98 o
   1  -5  11      115.62      118.34      6.18 o
   2  -5  11        4.17        1.92      1.17 o
   3  -5  11       12.62       13.38      3.66 o
   4  -5  11       20.25       22.05      3.87 o
   5  -5  11      171.21      172.01     11.37 o
   6  -5  11        7.74        8.20      2.99 o
  -9  -4  11       20.97       24.09      2.85 o
  -8  -4  11       22.27       19.42      1.60 o
  -7  -4  11       20.89       16.27      5.13 o
  -6  -4  11       34.46       36.81      2.63 o
  -5  -4  11       38.63       43.80      2.79 o
  -4  -4  11        7.74        9.54      1.30 o
  -3  -4  11        0.01       -0.15      0.54 o
  -2  -4  11       27.95       25.54      2.93 o
  -1  -4  11       47.82       49.13      3.00 o
   0  -4  11       16.33       19.21      2.83 o
   1  -4  11       15.75       12.21      2.82 o
   2  -4  11       35.29       37.38      8.48 o
   3  -4  11        1.80        1.67      1.50 o
   4  -4  11        2.47        2.55      2.24 o
   5  -4  11       11.43       17.01      3.73 o
   6  -4  11       24.63       32.49      6.90 o
  -9  -3  11        6.40        7.69      1.36 o
  -8  -3  11       23.23       21.89      2.43 o
  -7  -3  11        0.39       -0.20      1.77 o
  -6  -3  11       24.94       28.31      4.24 o
  -5  -3  11        6.54        8.34      1.28 o
  -4  -3  11        1.55        2.21      0.81 o
  -3  -3  11       73.23       81.53      3.53 o
  -2  -3  11       43.20       44.96      2.74 o
  -1  -3  11       12.45       25.22      2.59 o
   0  -3  11       30.86       28.50      2.66 o
   1  -3  11       60.79       67.04      4.29 o
   2  -3  11       10.75       10.41      2.61 o
   3  -3  11       13.75       23.50      4.28 o
   4  -3  11       71.20       65.27      6.07 o
   5  -3  11       34.82       47.38      5.61 o
   6  -3  11       15.53        5.90      6.56 o
  -9  -2  11       35.19       32.73      9.72 o
  -8  -2  11       14.20       21.72      4.68 o
  -7  -2  11       10.82       14.10      5.23 o
  -6  -2  11        0.39       -2.07      1.77 o
  -5  -2  11       53.63       55.21      3.74 o
  -4  -2  11       76.79       69.86      3.75 o
  -3  -2  11        0.88        0.57      0.60 o
  -2  -2  11        8.20        8.65      1.40 o
  -1  -2  11       46.54       42.58      3.59 o
   0  -2  11       66.96       70.43      5.07 o
   1  -2  11       60.50       74.52      5.76 o
   2  -2  11       55.17       49.37      5.87 o
   3  -2  11        7.66        6.23      4.09 o
   4  -2  11        7.22       11.79      3.50 o
   5  -2  11       13.38        9.64     10.94 o
   6  -2  11      110.04      114.28      9.25 o
  -9  -1  11        4.09        5.20      1.87 o
  -8  -1  11       90.89       85.05      6.54 o
  -7  -1  11        5.59        9.07      3.35 o
  -6  -1  11        1.89        2.66      3.84 o
  -5  -1  11       76.17       70.51      7.31 o
  -4  -1  11       10.50        9.38      1.37 o
  -3  -1  11       37.35       35.19      2.01 o
  -2  -1  11        0.02        0.21      0.57 o
  -1  -1  11       23.07       24.11      1.92 o
   0  -1  11      186.62      188.16      7.01 o
   1  -1  11        3.97        0.77      1.32 o
   2  -1  11       25.35       32.73      4.11 o
   3  -1  11        6.35        2.87      3.11 o
   4  -1  11       16.09        7.16      8.09 o
   5  -1  11       51.78       66.76      6.59 o
   6  -1  11       11.69        8.94      7.30 o
  -9   0  11       41.57       54.79      5.65 o
  -8   0  11       44.33       53.38      4.82 o
  -7   0  11      149.96      173.39     19.58 o
  -6   0  11       12.02       16.56      4.34 o
  -5   0  11       31.49       28.51      7.79 o
  -4   0  11       10.70       10.89      0.86 o
  -3   0  11       26.46       30.59      1.53 o
  -2   0  11       33.53       37.06      2.03 o
  -1   0  11        2.37        1.94      1.10 o
   0   0  11       39.05       30.53      5.73 o
   1   0  11       74.62       68.79      6.86 o
   2   0  11       18.43       15.06      3.86 o
   3   0  11      312.33      329.67     16.78 o
   4   0  11       31.44       42.78      5.23 o
   5   0  11       19.62       10.18      7.99 o
   6   0  11       24.43        8.18     10.11 o
  -8   1  11       13.64       17.33      5.22 o
  -7   1  11        4.74        7.10      3.45 o
  -6   1  11       52.61       53.09     12.53 o
  -5   1  11       91.61      106.79     10.67 o
  -4   1  11       10.72       13.61      4.04 o
  -3   1  11        4.01        0.11      1.36 o
  -2   1  11       79.77       77.68      2.80 o
  -1   1  11       13.38       21.16      1.63 o
   0   1  11        3.51        2.46      2.17 o
   1   1  11      108.38      125.20      8.32 o
   2   1  11        0.08        0.74      1.32 o
   3   1  11        8.17        4.91      4.24 o
   4   1  11        3.15        2.77      2.81 o
   5   1  11       14.79        6.34      5.03 o
  -8   2  11       19.86       21.95      3.72 o
  -7   2  11       86.51       93.45      7.21 o
  -6   2  11       16.97       22.58      5.52 o
  -5   2  11       24.34       19.82      5.23 o
  -4   2  11        4.33        4.83      5.42 o
  -3   2  11       36.61       39.56      6.51 o
  -2   2  11       51.85       51.19      5.20 o
  -1   2  11        7.36        4.60      2.22 o
   0   2  11       87.69      100.39      7.33 o
   1   2  11        8.65        3.40      4.68 o
   2   2  11       50.59       51.09      6.10 o
   3   2  11       14.57        9.08     10.20 o
   4   2  11        6.03        2.96      4.19 o
   5   2  11        1.98        2.41      2.93 o
  -7   3  11       14.54       12.80      3.76 o
  -6   3  11        1.54        0.00      1.38 o
  -5   3  11       16.28       17.95      8.87 o
  -4   3  11        7.12        4.93      3.35 o
  -3   3  11        1.69        4.04      2.96 o
  -2   3  11       26.16       26.93     19.08 o
  -1   3  11        0.71        2.04      2.97 o
   0   3  11        6.22        3.52      4.14 o
   1   3  11        2.70       -1.19      1.46 o
   2   3  11       31.79       37.92      4.62 o
   3   3  11        1.94        0.67      1.35 o
   4   3  11       28.00       36.11      4.58 o
  -6   4  11       17.90       14.69      5.32 o
  -5   4  11       21.01       24.16      9.76 o
  -4   4  11       82.08       92.33     11.65 o
  -3   4  11        0.09       -1.38      2.37 o
  -2   4  11        0.17        0.10      2.56 o
  -1   4  11       39.71       28.21     20.72 o
   0   4  11        0.56        1.49      1.64 o
   1   4  11        0.48        1.68      1.63 o
   2   4  11       25.70       34.90      4.39 o
   3   4  11        5.53        1.75      1.70 o
  -4   5  11        2.61        4.04      3.45 o
  -3   5  11        3.41        5.62      5.52 o
  -2   5  11        5.89        8.77      4.04 o
  -1   5  11        1.08        2.56      2.86 o
   0   5  11      119.08      134.80     13.54 o
   1   5  11       23.16       34.47      4.77 o
  -4  -9  12       53.27       51.91      3.82 o
  -3  -9  12       10.85        6.69      1.22 o
  -2  -9  12       25.78       26.76      2.81 o
  -1  -9  12       30.60       31.29      3.01 o
   0  -9  12        0.07        0.34      0.89 o
   1  -9  12        3.12        1.25      1.29 o
   2  -9  12        6.04        0.96      1.41 o
  -5  -8  12        3.39        2.28      1.03 o
  -4  -8  12       23.15       14.05      4.78 o
  -3  -8  12       75.26       71.08      3.65 o
  -2  -8  12       22.89       27.69      3.20 o
  -1  -8  12        5.89        8.06      1.57 o
   0  -8  12        2.12        3.14      1.65 o
   1  -8  12       31.95       34.67      3.45 o
   2  -8  12        0.33        1.40      1.34 o
   3  -8  12        5.65        0.76      1.17 o
  -6  -7  12        3.15        2.98      1.94 o
  -5  -7  12       19.78       23.88      1.94 o
  -4  -7  12       22.38       21.85      2.23 o
  -3  -7  12      101.57       95.12      4.71 o
  -2  -7  12        5.26        5.86      1.66 o
  -1  -7  12       25.62       20.87      7.38 o
   0  -7  12        5.05        4.06      2.53 o
   1  -7  12        7.47        2.54      2.09 o
   2  -7  12       17.15        6.67      4.38 o
   3  -7  12        2.08        1.59      1.40 o
   4  -7  12       14.49       11.27      4.69 o
  -7  -6  12        8.88        7.89      3.45 o
  -6  -6  12        2.74        2.45      1.36 o
  -5  -6  12       18.33       15.27      1.88 o
  -4  -6  12        4.85        3.95      1.21 o
  -3  -6  12       58.57       59.45      5.43 o
  -2  -6  12       12.81       10.95      1.64 o
  -1  -6  12        0.41        1.22      1.04 o
   0  -6  12       19.65       31.58      4.33 o
   1  -6  12        0.62        0.79      0.97 o
   2  -6  12        0.89        1.21      1.23 o
   3  -6  12        1.46        2.18      1.38 o
   4  -6  12       23.53       23.83      8.75 o
  -7  -5  12        0.08        0.69      1.28 o
  -6  -5  12        2.63        5.29      1.65 o
  -5  -5  12       68.35       69.51      3.47 o
  -4  -5  12       72.71       81.57      3.79 o
  -3  -5  12        3.77        4.99      1.38 o
  -2  -5  12        0.57        3.70      1.27 o
  -1  -5  12        2.05        1.76      1.16 o
   0  -5  12       17.33       13.88      3.25 o
   1  -5  12        0.06       -0.09      1.14 o
   2  -5  12       10.83        9.41      2.33 o
   3  -5  12        2.72        2.35      1.56 o
   4  -5  12       71.01       73.99      7.08 o
   5  -5  12       48.82       59.88      7.89 o
  -8  -4  12       18.38       17.90      5.03 o
  -7  -4  12       48.20       52.59      5.82 o
  -6  -4  12        7.87        8.54      1.72 o
  -5  -4  12       56.82       52.52      3.37 o
  -4  -4  12        1.41        0.97      0.76 o
  -3  -4  12       38.70       40.78      2.66 o
  -2  -4  12       17.12       14.52      2.15 o
  -1  -4  12       12.10       18.04      2.07 o
   0  -4  12       18.84       14.61      2.23 o
   1  -4  12        2.86        2.43      1.22 o
   2  -4  12        3.26        3.65      2.14 o
   3  -4  12        1.06        2.54      1.92 o
   4  -4  12        0.39       -1.35      3.10 o
   5  -4  12        6.64        6.51      2.86 o
  -8  -3  12        0.25        0.76      1.15 o
  -7  -3  12       43.76       49.92      6.12 o
  -6  -3  12       19.57       10.26      5.13 o
  -5  -3  12        9.65       11.79      1.68 o
  -4  -3  12        0.01       -0.14      0.59 o
  -3  -3  12        2.75        4.78      1.20 o
  -2  -3  12       12.58        9.86      1.90 o
  -1  -3  12       68.28       84.09      4.25 o
   0  -3  12       30.98       33.85      3.79 o
   1  -3  12        0.48        1.15      1.05 o
   2  -3  12       19.67       25.55      3.90 o
   3  -3  12        8.60       11.37      4.69 o
   4  -3  12        5.71        7.24      2.75 o
   5  -3  12        2.85        7.36      3.69 o
  -8  -2  12        1.42        1.19      1.18 o
  -7  -2  12        0.32       -0.30      1.38 o
  -6  -2  12        0.35       -1.48      1.97 o
  -5  -2  12        4.66        6.71      1.83 o
  -4  -2  12       30.18       27.95      2.47 o
  -3  -2  12       14.87       19.01      1.70 o
  -2  -2  12        9.75        6.42      3.48 o
  -1  -2  12        0.08        0.33      0.85 o
   0  -2  12       20.05       24.22      2.35 o
   1  -2  12        5.54        7.15      1.59 o
   2  -2  12        6.52        7.25      2.51 o
   3  -2  12       22.22       23.32      5.32 o
   4  -2  12       68.90      102.56     27.10 o
   5  -2  12        8.24        6.16      6.11 o
  -8  -1  12        2.61        3.30      2.51 o
  -7  -1  12       48.39       56.54      7.10 o
  -6  -1  12        4.11        4.04      2.56 o
  -5  -1  12        0.79        0.49      1.68 o
  -4  -1  12       38.83       32.54      2.82 o
  -3  -1  12       31.40       27.47      2.47 o
  -2  -1  12       37.07       38.48      2.36 o
  -1  -1  12       10.96       13.15      1.71 o
   0  -1  12        0.56        0.20      0.88 o
   1  -1  12       14.65       13.87      3.06 o
   2  -1  12       87.49       92.82      7.36 o
   3  -1  12        3.22        5.46      5.37 o
   4  -1  12        5.09        1.99      2.26 o
   5  -1  12        6.92        1.97      2.17 o
  -7   0  12        0.66        3.55      2.86 o
  -6   0  12        2.99        4.44      2.86 o
  -5   0  12       27.12       29.79      5.72 o
  -4   0  12      198.87      179.68     20.85 o
  -3   0  12      116.09      120.58      7.20 o
  -2   0  12        0.48       -0.12      0.62 o
  -1   0  12        0.04       -0.43      0.64 o
   0   0  12        1.03        0.98      0.75 o
   1   0  12       15.36       15.12     10.90 o
   2   0  12       25.79       14.27     11.54 o
   3   0  12       83.63       74.36      8.04 o
   4   0  12        4.83        2.13      1.95 o
  -7   1  12       69.81       61.80      9.18 o
  -6   1  12        0.04        0.89      2.17 o
  -5   1  12        0.34        0.30      1.68 o
  -4   1  12       14.30       17.06      7.79 o
  -3   1  12        0.01        1.20      1.57 o
  -2   1  12       87.22       85.43      3.31 o
  -1   1  12       34.13       26.83      3.44 o
   0   1  12       77.78       88.14      4.28 o
   1   1  12        0.66       -0.52      1.32 o
   2   1  12        6.42        4.82      5.03 o
   3   1  12       17.77        9.81      8.38 o
   4   1  12        1.50        0.10      1.15 o
  -6   2  12       83.04      114.94     13.13 o
  -5   2  12        3.16        5.82      5.42 o
  -4   2  12        3.01        5.72      3.35 o
  -3   2  12       40.93       39.17      7.70 o
  -2   2  12      195.57      208.85     14.66 o
  -1   2  12       61.98       62.77      5.63 o
   0   2  12        1.75        0.29      0.56 o
   1   2  12       11.12        5.17      5.32 o
   2   2  12        8.22        4.18      4.14 o
   3   2  12        0.18       -1.45      1.70 o
  -5   3  12       14.36       20.11      6.01 o
  -4   3  12       15.67       17.55      5.32 o
  -3   3  12       21.37       26.72     10.85 o
  -2   3  12       48.28       61.08      9.57 o
  -1   3  12      103.41      132.28      9.70 o
   0   3  12       18.58       13.96     11.88 o
   1   3  12        3.77        0.05      1.04 o
  -2   4  12        8.65       15.58      5.42 o
  -3  -8  13        1.68        0.86      0.82 o
  -2  -8  13        0.20        0.71      1.17 o
  -1  -8  13        6.45        2.56      1.56 o
   0  -8  13        3.21        0.63      0.95 o
  -4  -7  13        6.98        3.20      1.59 o
  -3  -7  13       20.13        4.36      3.96 o
  -2  -7  13       19.09       -0.29      0.79 o
  -1  -7  13        3.14        2.43      1.55 o
   0  -7  13        0.26        0.05      0.74 o
   1  -7  13        1.93        0.51      1.14 o
   2  -7  13        2.63        0.76      1.29 o
  -5  -6  13       25.46       29.35      2.58 o
  -4  -6  13       17.19       15.81      2.87 o
  -3  -6  13        5.10        4.82      1.88 o
  -2  -6  13        4.71        1.89      1.51 o
  -1  -6  13        0.65       -1.06      1.20 o
   0  -6  13       21.39       22.74     10.15 o
   1  -6  13       12.70        5.51      4.13 o
   2  -6  13        2.64        0.86      1.15 o
  -6  -5  13        1.82        3.22      1.25 o
  -5  -5  13        0.57       -0.20      0.58 o
  -4  -5  13        7.85        8.29      3.27 o
  -3  -5  13        4.17        1.06      1.41 o
  -2  -5  13        0.18        0.45      0.78 o
  -1  -5  13       78.73       88.96      4.92 o
   0  -5  13        0.74       -0.35      0.93 o
   1  -5  13        3.06        0.39      0.97 o
   2  -5  13       10.89        5.73      2.81 o
   3  -5  13       49.11       70.91      6.04 o
  -6  -4  13        8.35        5.12      3.60 o
  -5  -4  13        1.05        0.00      0.65 o
  -4  -4  13       35.86       33.71      2.50 o
  -3  -4  13       10.59        5.46      4.45 o
  -2  -4  13       82.09       84.26      4.48 o
  -1  -4  13       12.35       14.23      2.46 o
   0  -4  13        3.67        4.60      1.59 o
   1  -4  13        6.22        4.31      1.61 o
   2  -4  13        0.88        2.29      1.37 o
   3  -4  13        0.03       -2.04      1.55 o
  -6  -3  13       19.96        0.10      1.38 o
  -5  -3  13       34.63       33.28      2.53 o
  -4  -3  13        6.78        2.62      1.71 o
  -3  -3  13        8.67        6.46      2.78 o
  -2  -3  13        0.87        0.74      1.08 o
  -1  -3  13       19.34       34.79      2.81 o
   0  -3  13        0.67        1.07      0.95 o
   1  -3  13        7.41       12.05      2.02 o
   2  -3  13        0.03        1.45      1.28 o
   3  -3  13        3.08        2.01      2.26 o
  -6  -2  13        3.33        3.45      4.34 o
  -5  -2  13        4.18        4.55      2.66 o
  -4  -2  13        0.18        0.57      0.92 o
  -3  -2  13        3.45        7.68      1.69 o
  -2  -2  13        2.22        2.92      1.03 o
  -1  -2  13        1.53        1.66      1.21 o
   0  -2  13        4.15        2.74      1.68 o
   1  -2  13        0.02        1.01      0.96 o
   2  -2  13        2.00       -0.37      1.48 o
   3  -2  13        0.09       -0.68      1.91 o
  -6  -1  13        9.18       11.14      4.04 o
  -5  -1  13        1.09        2.66      4.34 o
  -4  -1  13       13.80       18.20      3.38 o
  -3  -1  13       10.54       14.25      1.53 o
  -2  -1  13        4.19        4.43      1.03 o
  -1  -1  13        0.12       -0.65      0.67 o
   0  -1  13        2.02        3.32      2.38 o
   1  -1  13        9.48        4.41      4.12 o
   2  -1  13        6.58       11.69      3.27 o
  -5   0  13        0.01        0.39      1.87 o
  -4   0  13        0.00        3.15      4.73 o
  -3   0  13       36.90       37.20      4.91 o
  -2   0  13       86.50       85.48      7.81 o
  -1   0  13        3.31        0.79      0.88 o
   0   0  13       56.00       61.97      3.72 o
   1   0  13        3.57        0.96      1.11 o
   2   0  13        2.86        1.57      2.37 o
  -4   1  13        0.20        3.35      3.25 o
  -3   1  13        8.48        8.07      4.44 o
  -2   1  13       30.76       38.57      6.36 o
  -1   1  13        0.48       -0.76      1.56 o
   0   1  13        9.44        2.78      3.23 o
   1   1  13        0.04       -0.04      1.01 o
  -2  -5  14       32.27       31.79      9.34 o
  -3  -4  14       19.38        0.11      1.20 o
  -2  -4  14        2.92        1.75      1.23 o
  -1  -4  14        1.57       -0.06      0.71 o
  -3  -3  14        0.71        1.36      0.95 o
  -2  -3  14        0.54        1.68      1.06 o
  -1  -3  14       16.73        8.19      5.06 o
  -2  -2  14       13.40       20.31      3.49 o
  -1  -2  14        1.74        4.20      2.19 o
 
